# Supplementary material for: Inbreeding in Mimulus guttatus Reduces Visitation by Bumble Bee Pollinators
Source: PLoS One. 2014 Jul 18;9(7):e101463. doi: 10.1371/journal.pone.0101463 (PMC4103763; doi:10.1371/journal.pone.0101463)
Supplement: Data S1 — (XLSX) [file pone.0101463.s001.xlsx]

## Sheet: Experiment 1 visitation data
day	fam	poll	octet	visit	flwr
1	9	ox	a	2	10
1	9	ox	b	2	14
1	9	s1	a	3	8
1	9	s1	b	6	3
1	9	s2	a	2	4
1	9	s2	b	3	9
1	16	ox	a	3	26
1	16	ox	b	6	17
1	16	s1	a	6	8
1	16	s1	b	4	15
1	16	s2	a	0	12
1	16	s2	b	2	13
1	17	ox	a	2	16
1	17	ox	b	9	20
1	17	s1	a	3	.
1	17	s1	b	6	7
1	17	s2	a	1	40
1	17	s2	b	1	56
1	18	ox	a	3	19
1	18	ox	b	5	16
1	18	s1	a	5	16
1	18	s1	b	2	10
1	18	s2	a	0	1
1	18	s2	b	1	5
1	19	ox	a	1	14
1	19	ox	b	1	9
1	19	s1	a	0	7
1	19	s1	b	0	14
1	19	s2	a	0	14
1	19	s2	b	3	15
1	20	ox	a	4	24
1	20	ox	b	0	22
1	20	s1	a	0	26
1	20	s1	b	2	10
1	20	s2	a	4	10
1	21	ox	a	2	18
1	21	ox	b	2	17
1	21	s1	a	3	18
1	21	s1	b	2	13
1	21	s2	a	0	15
1	21	s2	b	0	17
1	32	ox	a	3	9
1	32	ox	b	0	8
1	32	s1	a	0	1
1	32	s1	b	0	3
1	32	s2	a	2	11
1	32	s2	b	3	7
1	33	ox	a	4	21
1	33	ox	b	2	13
1	33	s1	a	0	11
1	33	s1	b	2	21
1	33	s2	a	3	16
1	33	s2	b	2	19
1	40	ox	a	0	2
1	40	ox	b	0	5
1	40	s1	a	1	3
1	40	s1	b	0	8
1	40	s2	a	2	11
1	40	s2	b	1	20
1	42	ox	a	0	9
1	42	ox	b	0	14
1	42	s1	a	0	11
1	42	s1	b	3	11
1	42	s2	a	1	6
1	42	s2	b	1	4
1	45	ox	a	1	18
1	45	ox	b	2	14
1	45	s1	a	4	26
1	45	s1	b	0	13
1	45	s2	a	1	25
1	45	s2	b	3	21
1	47	ox	a	0	13
1	47	ox	b	0	10
1	47	s1	a	2	9
1	47	s1	b	1	5
1	47	s2	a	1	12
1	47	s2	b	2	8
1	48	ox	a	3	27
1	48	ox	b	2	30
1	48	s1	a	2	16
1	48	s1	b	1	25
1	48	s2	a	1	6
1	48	s2	b	2	11
1	49	ox	a	2	24
1	49	ox	b	3	17
1	49	s1	a	1	19
1	49	s1	b	3	16
1	49	s2	a	1	31
1	49	s2	b	0	45
1	50	ox	a	1	9
1	50	ox	b	2	13
1	50	s1	a	0	8
1	50	s1	b	0	6
1	50	s2	a	1	2
1	50	s2	b	0	0
1	51	ox	a	1	21
1	51	ox	b	1	16
1	51	s1	a	1	12
1	51	s1	b	1	8
1	51	s2	a	0	8
1	51	s2	b	1	14
1	52	ox	a	2	25
1	52	ox	b	0	13
1	52	s1	a	1	3
1	52	s1	b	0	5
1	52	s2	a	2	10
1	52	s2	b	0	17
1	53	ox	a	2	27
1	53	ox	b	1	18
1	53	s1	a	0	11
1	53	s1	b	1	26
1	53	s2	a	0	2
1	53	s2	b	0	15
1	54	ox	a	2	14
1	54	ox	b	1	14
1	54	s1	a	1	20
1	54	s1	b	3	16
1	54	s2	a	1	5
1	54	s2	b	1	14
2	9	ox	a	0	17
2	9	ox	b	1	7
2	9	s1	a	1	6
2	9	s1	b	0	2
2	9	s2	a	2	6
2	9	s2	b	1	9
2	16	ox	a	1	16
2	16	ox	b	4	17
2	16	s1	a	1	5
2	16	s1	b	0	13
2	16	s2	a	0	13
2	16	s2	b	3	15
2	17	ox	a	2	12
2	17	ox	b	2	15
2	17	s1	a	1	9
2	17	s1	b	1	12
2	17	s2	a	0	31
2	17	s2	b	1	52
2	18	ox	a	1	13
2	18	ox	b	2	16
2	18	s1	a	1	12
2	18	s1	b	0	3
2	18	s2	a	0	4
2	18	s2	b	1	7
2	19	ox	a	1	14
2	19	ox	b	0	8
2	19	s1	a	1	14
2	19	s1	b	2	13
2	19	s2	a	0	16
2	19	s2	b	0	16
2	20	ox	a	2	13
2	20	ox	b	0	9
2	20	s1	a	1	28
2	20	s1	b	1	13
2	20	s2	a	1	16
2	21	ox	a	0	19
2	21	ox	b	1	19
2	21	s1	a	0	9
2	21	s1	b	0	13
2	21	s2	a	1	17
2	21	s2	b	0	18
2	32	ox	a	1	8
2	32	ox	b	0	6
2	32	s1	a	0	2
2	32	s1	b	0	3
2	32	s2	a	3	11
2	32	s2	b	2	5
2	33	ox	a	1	11
2	33	ox	b	0	7
2	33	s1	a	0	9
2	33	s1	b	0	15
2	33	s2	a	1	21
2	33	s2	b	0	12
2	40	ox	a	1	4
2	40	ox	b	0	2
2	40	s1	a	0	7
2	40	s1	b	0	14
2	40	s2	a	0	14
2	40	s2	b	0	28
2	42	ox	a	0	11
2	42	ox	b	0	11
2	42	s1	a	0	3
2	42	s1	b	1	8
2	42	s2	a	0	6
2	42	s2	b	0	4
2	45	ox	a	0	21
2	45	ox	b	0	19
2	45	s1	a	0	27
2	45	s1	b	0	11
2	45	s2	a	0	18
2	45	s2	b	0	25
2	47	ox	a	0	11
2	47	ox	b	0	11
2	47	s1	a	0	13
2	47	s1	b	0	7
2	47	s2	a	0	12
2	47	s2	b	0	13
2	48	ox	a	0	30
2	48	ox	b	0	30
2	48	s1	a	0	10
2	48	s1	b	0	27
2	48	s2	a	0	7
2	48	s2	b	0	13
2	49	ox	a	0	20
2	49	ox	b	0	16
2	49	s1	a	0	16
2	49	s1	b	0	14
2	49	s2	a	0	27
2	49	s2	b	0	30
2	50	ox	a	0	7
2	50	ox	b	0	9
2	50	s1	a	0	11
2	50	s1	b	0	3
2	50	s2	a	0	1
2	50	s2	b	0	0
2	51	ox	a	0	15
2	51	ox	b	0	11
2	51	s1	a	0	10
2	51	s1	b	0	10
2	51	s2	a	0	7
2	51	s2	b	0	9
2	52	ox	a	0	23
2	52	ox	b	0	16
2	52	s1	a	0	5
2	52	s1	b	0	5
2	52	s2	a	0	7
2	52	s2	b	0	11
2	53	ox	a	0	19
2	53	ox	b	0	16
2	53	s1	a	0	10
2	53	s1	b	0	22
2	53	s2	a	0	6
2	53	s2	b	0	11
2	54	ox	a	0	13
2	54	ox	b	0	11
2	54	s1	a	0	12
2	54	s1	b	0	16
2	54	s2	a	0	9
2	54	s2	b	0	19
3	9	ox	a	3	21
3	9	ox	b	4	11
3	9	s1	a	1	7
3	9	s1	b	3	6
3	9	s2	a	1	6
3	9	s2	b	1	8
3	16	ox	a	5	27
3	16	ox	b	3	19
3	16	s1	a	2	10
3	16	s1	b	3	16
3	16	s2	a	0	15
3	16	s2	b	5	17
3	17	ox	a	5	16
3	17	ox	b	5	17
3	17	s1	a	1	9
3	17	s1	b	4	8
3	17	s2	a	2	50
3	17	s2	b	0	57
3	18	ox	a	4	18
3	18	ox	b	4	21
3	18	s1	a	4	21
3	18	s1	b	0	11
3	18	s2	a	0	4
3	18	s2	b	0	10
3	19	ox	a	0	13
3	19	ox	b	0	24
3	19	s1	a	0	7
3	19	s1	b	0	10
3	19	s2	a	2	14
3	19	s2	b	0	9
3	20	ox	a	3	18
3	20	ox	b	4	22
3	20	s1	a	1	32
3	20	s1	b	5	18
3	20	s2	a	0	18
3	21	ox	a	4	20
3	21	ox	b	4	21
3	21	s1	a	1	13
3	21	s1	b	5	13
3	21	s2	a	4	21
3	21	s2	b	4	18
3	32	ox	a	2	10
3	32	ox	b	3	8
3	32	s1	a	0	1
3	32	s1	b	2	4
3	32	s2	a	2	10
3	32	s2	b	2	6
3	33	ox	a	2	21
3	33	ox	b	2	17
3	33	s1	a	0	20
3	33	s1	b	0	31
3	33	s2	a	3	24
3	33	s2	b	4	22
3	40	ox	a	2	4
3	40	ox	b	3	10
3	40	s1	a	3	9
3	40	s1	b	4	11
3	40	s2	a	3	11
3	40	s2	b	5	18
3	42	ox	a	3	7
3	42	ox	b	0	7
3	42	s1	a	2	16
3	42	s1	b	5	12
3	42	s2	a	0	7
3	42	s2	b	1	6
3	45	ox	a	3	17
3	45	ox	b	4	19
3	45	s1	a	5	23
3	45	s1	b	1	14
3	45	s2	a	1	24
3	45	s2	b	2	28
3	47	ox	a	6	15
3	47	ox	b	6	14
3	47	s1	a	1	12
3	47	s1	b	0	7
3	47	s2	a	3	14
3	47	s2	b	1	12
3	48	ox	a	8	35
3	48	ox	b	3	41
3	48	s1	a	3	18
3	48	s1	b	5	31
3	48	s2	a	6	9
3	48	s2	b	0	13
3	49	ox	a	5	16
3	49	ox	b	3	15
3	49	s1	a	4	13
3	49	s1	b	3	14
3	49	s2	a	2	29
3	49	s2	b	3	35
3	50	ox	a	5	8
3	50	ox	b	5	13
3	50	s1	a	1	10
3	50	s1	b	3	10
3	50	s2	a	0	1
3	50	s2	b	0	0
3	51	ox	a	8	15
3	51	ox	b	9	16
3	51	s1	a	5	20
3	51	s1	b	5	18
3	51	s2	a	2	10
3	51	s2	b	3	13
3	52	ox	a	5	26
3	52	ox	b	3	22
3	52	s1	a	3	10
3	52	s1	b	1	7
3	52	s2	a	6	10
3	52	s2	b	5	19
3	53	ox	a	4	19
3	53	ox	b	2	24
3	53	s1	a	7	18
3	53	s1	b	9	27
3	53	s2	a	5	8
3	53	s2	b	7	22
3	54	ox	a	7	22
3	54	ox	b	6	15
3	54	s1	a	3	23
3	54	s1	b	6	20
3	54	s2	a	4	14
3	54	s2	b	3	26
4	9	ox	a	5	20
4	9	ox	b	4	16
4	9	s1	a	3	9
4	9	s1	b	0	5
4	9	s2	a	2	8
4	9	s2	b	4	12
4	16	ox	a	7	23
4	16	ox	b	0	20
4	16	s1	a	1	13
4	16	s1	b	6	16
4	16	s2	a	7	18
4	16	s2	b	3	19
4	17	ox	a	5	18
4	17	ox	b	1	20
4	17	s1	a	1	10
4	17	s1	b	2	15
4	17	s2	a	3	49
4	17	s2	b	1	56
4	18	ox	a	3	20
4	18	ox	b	3	18
4	18	s1	a	5	23
4	18	s1	b	4	9
4	18	s2	a	1	6
4	18	s2	b	2	6
4	19	ox	a	1	12
4	19	ox	b	2	8
4	19	s1	a	2	10
4	19	s1	b	1	14
4	19	s2	a	0	14
4	19	s2	b	4	12
4	20	ox	a	4	18
4	20	ox	b	3	22
4	20	s1	a	4	26
4	20	s1	b	3	19
4	20	s2	a	3	18
4	21	ox	a	5	24
4	21	ox	b	3	25
4	21	s1	a	4	12
4	21	s1	b	4	7
4	21	s2	a	4	14
4	21	s2	b	2	14
4	32	ox	a	4	7
4	32	ox	b	2	5
4	32	s1	a	0	0
4	32	s1	b	2	5
4	32	s2	a	4	5
4	32	s2	b	3	7
4	33	ox	a	4	13
4	33	ox	b	2	13
4	33	s1	a	0	19
4	33	s1	b	0	28
4	33	s2	a	2	23
4	33	s2	b	3	29
4	40	ox	a	3	9
4	40	ox	b	2	9
4	40	s1	a	0	10
4	40	s1	b	2	12
4	40	s2	a	3	12
4	40	s2	b	1	22
4	42	ox	a	6	12
4	42	ox	b	2	18
4	42	s1	a	5	15
4	42	s1	b	5	12
4	42	s2	a	1	12
4	42	s2	b	2	6
4	45	ox	a	7	21
4	45	ox	b	6	17
4	45	s1	a	7	22
4	45	s1	b	4	20
4	45	s2	a	0	23
4	45	s2	b	4	26
4	47	ox	a	3	15
4	47	ox	b	5	16
4	47	s1	a	2	12
4	47	s1	b	1	10
4	47	s2	a	1	14
4	47	s2	b	1	11
4	48	ox	a	3	36
4	48	ox	b	4	36
4	48	s1	a	2	22
4	48	s1	b	2	27
4	48	s2	a	6	12
4	48	s2	b	2	17
4	49	ox	a	3	22
4	49	ox	b	3	23
4	49	s1	a	0	21
4	49	s1	b	4	3
4	49	s2	a	0	26
4	49	s2	b	5	40
4	50	ox	a	1	7
4	50	ox	b	4	15
4	50	s1	a	4	14
4	50	s1	b	0	6
4	50	s2	a	1	2
4	50	s2	b	1	1
4	51	ox	a	4	11
4	51	ox	b	2	16
4	51	s1	a	7	23
4	51	s1	b	1	17
4	51	s2	a	2	14
4	51	s2	b	3	8
4	52	ox	a	6	25
4	52	ox	b	2	22
4	52	s1	a	6	9
4	52	s1	b	1	8
4	52	s2	a	4	12
4	52	s2	b	3	18
4	53	ox	a	3	29
4	53	ox	b	6	20
4	53	s1	a	3	16
4	53	s1	b	3	28
4	53	s2	a	4	5
4	53	s2	b	4	21
4	54	ox	a	6	21
4	54	ox	b	5	21
4	54	s1	a	4	26
4	54	s1	b	7	23
4	54	s2	a	2	14
4	54	s2	b	4	26
5	9	ox	a	0	19
5	9	ox	b	2	16
5	9	s1	a	2	8
5	9	s1	b	0	3
5	9	s2	a	0	9
5	9	s2	b	1	13
5	16	ox	a	3	25
5	16	ox	b	0	22
5	16	s1	a	1	12
5	16	s1	b	1	22
5	16	s2	a	1	21
5	16	s2	b	1	21
5	17	ox	a	4	25
5	17	ox	b	0	22
5	17	s1	a	1	13
5	17	s1	b	3	21
5	17	s2	a	0	52
5	17	s2	b	0	53
5	18	ox	a	0	26
5	18	ox	b	1	26
5	18	s1	a	2	19
5	18	s1	b	0	17
5	18	s2	a	0	5
5	18	s2	b	0	9
5	19	ox	a	1	19
5	19	ox	b	2	16
5	19	s1	a	0	18
5	19	s1	b	2	21
5	19	s2	a	3	17
5	19	s2	b	2	15
5	20	ox	a	1	25
5	20	ox	b	2	20
5	20	s1	a	2	26
5	20	s1	b	2	24
5	20	s2	a	0	23
5	21	ox	a	4	26
5	21	ox	b	3	23
5	21	s1	a	3	17
5	21	s1	b	1	11
5	21	s2	a	3	19
5	21	s2	b	3	18
5	32	ox	a	0	12
5	32	ox	b	2	8
5	32	s1	a	2	2
5	32	s1	b	3	6
5	32	s2	a	1	11
5	32	s2	b	1	12
5	33	ox	a	3	16
5	33	ox	b	1	19
5	33	s1	a	2	24
5	33	s1	b	1	33
5	33	s2	a	0	20
5	33	s2	b	0	28
5	40	ox	a	0	6
5	40	ox	b	1	14
5	40	s1	a	2	10
5	40	s1	b	0	12
5	40	s2	a	1	14
5	40	s2	b	0	22
5	42	ox	a	1	19
5	42	ox	b	1	17
5	42	s1	a	1	18
5	42	s1	b	2	13
5	42	s2	a	2	10
5	42	s2	b	0	11
5	45	ox	a	1	24
5	45	ox	b	1	20
5	45	s1	a	1	25
5	45	s1	b	1	20
5	45	s2	a	2	30
5	45	s2	b	1	28
5	47	ox	a	1	24
5	47	ox	b	1	15
5	47	s1	a	1	14
5	47	s1	b	1	9
5	47	s2	a	0	19
5	47	s2	b	2	14
5	48	ox	a	3	24
5	48	ox	b	2	32
5	48	s1	a	1	16
5	48	s1	b	1	31
5	48	s2	a	1	15
5	48	s2	b	2	20
5	49	ox	a	2	27
5	49	ox	b	1	28
5	49	s1	a	0	17
5	49	s1	b	0	16
5	49	s2	a	2	34
5	49	s2	b	1	52
5	50	ox	a	0	8
5	50	ox	b	1	16
5	50	s1	a	1	18
5	50	s1	b	3	5
5	50	s2	a	0	1
5	50	s2	b	0	2
5	51	ox	a	1	24
5	51	ox	b	0	23
5	51	s1	a	1	26
5	51	s1	b	3	23
5	51	s2	a	1	11
5	51	s2	b	2	19
5	52	ox	a	1	29
5	52	ox	b	2	27
5	52	s1	a	1	13
5	52	s1	b	1	13
5	52	s2	a	0	17
5	52	s2	b	2	25
5	53	ox	a	2	44
5	53	ox	b	2	33
5	53	s1	a	0	25
5	53	s1	b	3	33
5	53	s2	a	2	10
5	53	s2	b	1	23
5	54	ox	a	1	29
5	54	ox	b	4	26
5	54	s1	a	1	26
5	54	s1	b	3	25
5	54	s2	a	1	21
5	54	s2	b	0	25
6	9	ox	a	7	27
6	9	ox	b	3	18
6	9	s1	a	3	11
6	9	s1	b	4	7
6	9	s2	a	5	12
6	9	s2	b	4	11
6	16	ox	a	4	37
6	16	ox	b	8	31
6	16	s1	a	4	17
6	16	s1	b	2	21
6	16	s2	a	2	25
6	16	s2	b	1	23
6	17	ox	a	4	27
6	17	ox	b	12	33
6	17	s1	a	6	13
6	17	s1	b	0	22
6	17	s2	a	1	59
6	17	s2	b	0	64
6	18	ox	a	4	28
6	18	ox	b	5	23
6	18	s1	a	3	27
6	18	s1	b	2	23
6	18	s2	a	0	7
6	18	s2	b	0	9
6	19	ox	a	0	20
6	19	ox	b	1	22
6	19	s1	a	2	20
6	19	s1	b	1	22
6	19	s2	a	4	18
6	19	s2	b	0	15
6	20	ox	a	3	24
6	20	ox	b	3	26
6	20	s1	a	1	30
6	20	s1	b	4	33
6	20	s2	a	2	25
6	21	ox	a	2	26
6	21	ox	b	9	30
6	21	s1	a	1	20
6	21	s1	b	6	23
6	21	s2	a	5	23
6	21	s2	b	1	28
6	32	ox	a	2	16
6	32	ox	b	6	10
6	32	s1	a	1	2
6	32	s1	b	7	11
6	32	s2	a	2	18
6	32	s2	b	1	9
6	33	ox	a	0	19
6	33	ox	b	2	24
6	33	s1	a	3	30
6	33	s1	b	3	47
6	33	s2	a	0	19
6	33	s2	b	4	34
6	40	ox	a	2	11
6	40	ox	b	2	17
6	40	s1	a	1	14
6	40	s1	b	0	13
6	40	s2	a	3	21
6	40	s2	b	2	24
6	42	ox	a	4	18
6	42	ox	b	3	24
6	42	s1	a	4	26
6	42	s1	b	0	18
6	42	s2	a	1	18
6	42	s2	b	2	19
6	45	ox	a	4	35
6	45	ox	b	3	24
6	45	s1	a	3	36
6	45	s1	b	3	19
6	45	s2	a	2	36
6	45	s2	b	2	31
6	47	ox	a	4	25
6	47	ox	b	5	22
6	47	s1	a	2	19
6	47	s1	b	0	14
6	47	s2	a	4	21
6	47	s2	b	0	17
6	48	ox	a	3	45
6	48	ox	b	2	40
6	48	s1	a	1	24
6	48	s1	b	2	34
6	48	s2	a	5	16
6	48	s2	b	2	25
6	49	ox	a	2	47
6	49	ox	b	5	29
6	49	s1	a	2	20
6	49	s1	b	3	23
6	49	s2	a	1	45
6	49	s2	b	6	60
6	50	ox	a	3	10
6	50	ox	b	4	27
6	50	s1	a	2	21
6	50	s1	b	1	12
6	50	s2	a	0	5
6	50	s2	b	0	4
6	51	ox	a	3	28
6	51	ox	b	1	19
6	51	s1	a	2	47
6	51	s1	b	1	20
6	51	s2	a	0	15
6	51	s2	b	1	16
6	52	ox	a	3	34
6	52	ox	b	4	39
6	52	s1	a	1	20
6	52	s1	b	1	22
6	52	s2	a	1	22
6	52	s2	b	1	23
6	53	ox	a	2	44
6	53	ox	b	2	37
6	53	s1	a	1	33
6	53	s1	b	0	50
6	53	s2	a	1	12
6	53	s2	b	5	33
6	54	ox	a	6	36
6	54	ox	b	1	29
6	54	s1	a	4	37
6	54	s1	b	2	37
6	54	s2	a	3	31
6	54	s2	b	2	36
7	9	ox	a	6	24
7	9	ox	b	4	18
7	9	s1	a	4	14
7	9	s1	b	2	9
7	9	s2	a	1	14
7	9	s2	b	2	14
7	16	ox	a	4	33
7	16	ox	b	2	29
7	16	s1	a	3	20
7	16	s1	b	4	22
7	16	s2	a	2	25
7	16	s2	b	5	27
7	17	ox	a	1	25
7	17	ox	b	3	14
7	17	s1	a	1	12
7	17	s1	b	3	14
7	17	s2	a	0	51
7	17	s2	b	0	59
7	18	ox	a	6	29
7	18	ox	b	3	26
7	18	s1	a	3	29
7	18	s1	b	2	19
7	18	s2	a	0	8
7	18	s2	b	4	10
7	19	ox	a	0	13
7	19	ox	b	1	15
7	19	s1	a	2	15
7	19	s1	b	1	22
7	19	s2	a	3	19
7	19	s2	b	0	20
7	20	ox	a	3	20
7	20	ox	b	2	26
7	20	s1	a	3	33
7	20	s1	b	0	31
7	20	s2	a	2	20
7	21	ox	a	4	23
7	21	ox	b	4	19
7	21	s1	a	1	16
7	21	s1	b	1	20
7	21	s2	a	2	27
7	21	s2	b	0	29
7	32	ox	a	1	14
7	32	ox	b	0	9
7	32	s1	a	1	5
7	32	s1	b	2	11
7	32	s2	a	0	12
7	32	s2	b	2	12
7	33	ox	a	0	17
7	33	ox	b	4	20
7	33	s1	a	2	29
7	33	s1	b	1	39
7	33	s2	a	2	26
7	33	s2	b	2	33
7	40	ox	a	1	12
7	40	ox	b	3	21
7	40	s1	a	0	14
7	40	s1	b	1	15
7	40	s2	a	4	20
7	40	s2	b	1	30
7	42	ox	a	2	21
7	42	ox	b	3	17
7	42	s1	a	3	21
7	42	s1	b	4	18
7	42	s2	a	1	19
7	42	s2	b	1	21
7	45	ox	a	2	22
7	45	ox	b	2	24
7	45	s1	a	2	31
7	45	s1	b	0	16
7	45	s2	a	1	32
7	45	s2	b	3	35
7	47	ox	a	3	19
7	47	ox	b	2	20
7	47	s1	a	2	9
7	47	s1	b	2	13
7	47	s2	a	2	17
7	47	s2	b	1	18
7	48	ox	a	7	34
7	48	ox	b	4	32
7	48	s1	a	3	24
7	48	s1	b	3	32
7	48	s2	a	4	16
7	48	s2	b	4	18
7	49	ox	a	5	32
7	49	ox	b	5	22
7	49	s1	a	1	20
7	49	s1	b	3	17
7	49	s2	a	2	35
7	49	s2	b	5	47
7	50	ox	a	4	9
7	50	ox	b	7	21
7	50	s1	a	3	17
7	50	s1	b	3	9
7	50	s2	a	2	9
7	50	s2	b	0	5
7	51	ox	a	2	26
7	51	ox	b	1	18
7	51	s1	a	0	30
7	51	s1	b	0	25
7	51	s2	a	0	12
7	51	s2	b	1	19
7	52	ox	a	3	27
7	52	ox	b	2	26
7	52	s1	a	0	24
7	52	s1	b	0	16
7	52	s2	a	1	21
7	52	s2	b	1	20
7	53	ox	a	1	36
7	53	ox	b	2	35
7	53	s1	a	0	31
7	53	s1	b	0	49
7	53	s2	a	2	12
7	53	s2	b	1	27
7	54	ox	a	0	30
7	54	ox	b	0	35
7	54	s1	a	0	40
7	54	s1	b	1	46
7	54	s2	a	1	20
7	54	s2	b	0	37
8	9	ox	a	5	35
8	9	ox	b	2	21
8	9	s1	a	3	14
8	9	s1	b	2	14
8	9	s2	a	2	18
8	9	s2	b	4	21
8	16	ox	a	5	39
8	16	ox	b	5	28
8	16	s1	a	2	23
8	16	s1	b	1	39
8	16	s2	a	4	34
8	16	s2	b	1	35
8	17	ox	a	8	35
8	17	ox	b	5	37
8	17	s1	a	2	21
8	17	s1	b	0	26
8	17	s2	a	0	65
8	17	s2	b	0	80
8	18	ox	a	7	35
8	18	ox	b	4	34
8	18	s1	a	1	37
8	18	s1	b	3	36
8	18	s2	a	1	12
8	18	s2	b	1	15
8	19	ox	a	3	21
8	19	ox	b	1	24
8	19	s1	a	0	22
8	19	s1	b	1	30
8	19	s2	a	3	27
8	19	s2	b	2	23
8	20	ox	a	2	28
8	20	ox	b	1	40
8	20	s1	a	1	46
8	20	s1	b	2	43
8	20	s2	a	2	25
8	21	ox	a	1	31
8	21	ox	b	2	34
8	21	s1	a	4	20
8	21	s1	b	3	23
8	21	s2	a	2	34
8	21	s2	b	1	39
8	32	ox	a	3	19
8	32	ox	b	3	13
8	32	s1	a	1	7
8	32	s1	b	2	18
8	32	s2	a	1	21
8	32	s2	b	1	23
8	33	ox	a	0	30
8	33	ox	b	2	25
8	33	s1	a	2	41
8	33	s1	b	1	56
8	33	s2	a	0	32
8	33	s2	b	2	53
8	40	ox	a	0	14
8	40	ox	b	2	28
8	40	s1	a	1	18
8	40	s1	b	2	20
8	40	s2	a	0	28
8	40	s2	b	1	41
8	42	ox	a	5	24
8	42	ox	b	3	28
8	42	s1	a	2	31
8	42	s1	b	1	28
8	42	s2	a	1	24
8	42	s2	b	2	28
8	45	ox	a	1	27
8	45	ox	b	3	26
8	45	s1	a	2	32
8	45	s1	b	0	21
8	45	s2	a	1	40
8	45	s2	b	2	47
8	47	ox	a	3	30
8	47	ox	b	2	24
8	47	s1	a	0	23
8	47	s1	b	1	15
8	47	s2	a	0	26
8	47	s2	b	0	20
8	48	ox	a	1	38
8	48	ox	b	1	37
8	48	s1	a	0	27
8	48	s1	b	0	41
8	48	s2	a	0	20
8	48	s2	b	0	23
8	49	ox	a	2	50
8	49	ox	b	0	42
8	49	s1	a	0	27
8	49	s1	b	0	22
8	49	s2	a	1	40
8	49	s2	b	0	53
8	50	ox	a	2	16
8	50	ox	b	2	31
8	50	s1	a	0	25
8	50	s1	b	0	13
8	50	s2	a	0	11
8	50	s2	b	0	7
8	51	ox	a	3	33
8	51	ox	b	4	25
8	51	s1	a	3	42
8	51	s1	b	1	34
8	51	s2	a	1	22
8	51	s2	b	1	17
8	52	ox	a	3	39
8	52	ox	b	1	38
8	52	s1	a	1	22
8	52	s1	b	1	25
8	52	s2	a	4	26
8	52	s2	b	4	30
8	53	ox	a	4	36
8	53	ox	b	3	42
8	53	s1	a	4	31
8	53	s1	b	5	59
8	53	s2	a	1	20
8	53	s2	b	2	45
8	54	ox	a	4	41
8	54	ox	b	1	33
8	54	s1	a	4	48
8	54	s1	b	2	46
8	54	s2	a	2	24
8	54	s2	b	3	53
9	9	ox	a	4	33
9	9	ox	b	5	26
9	9	s1	a	7	19
9	9	s1	b	4	14
9	9	s2	a	1	17
9	9	s2	b	3	23
9	16	ox	a	9	34
9	16	ox	b	2	40
9	16	s1	a	2	29
9	16	s1	b	5	33
9	16	s2	a	3	39
9	16	s2	b	3	35
9	17	ox	a	9	34
9	17	ox	b	2	33
9	17	s1	a	1	25
9	17	s1	b	3	31
9	17	s2	a	2	69
9	17	s2	b	0	82
9	18	ox	a	4	21
9	18	ox	b	7	35
9	18	s1	a	6	31
9	18	s1	b	1	30
9	18	s2	a	3	13
9	18	s2	b	2	14
9	19	ox	a	1	19
9	19	ox	b	3	28
9	19	s1	a	4	22
9	19	s1	b	0	36
9	19	s2	a	1	38
9	19	s2	b	5	27
9	20	ox	a	11	29
9	20	ox	b	4	32
9	20	s1	a	3	44
9	20	s1	b	2	54
9	20	s2	a	3	39
9	21	ox	a	9	32
9	21	ox	b	5	36
9	21	s1	a	5	24
9	21	s1	b	4	28
9	21	s2	a	1	36
9	21	s2	b	2	35
9	32	ox	a	6	22
9	32	ox	b	3	17
9	32	s1	a	2	6
9	32	s1	b	2	18
9	32	s2	a	3	20
9	32	s2	b	6	22
9	33	ox	a	0	23
9	33	ox	b	3	27
9	33	s1	a	2	56
9	33	s1	b	2	65
9	33	s2	a	0	41
9	33	s2	b	0	47
9	40	ox	a	5	19
9	40	ox	b	1	32
9	40	s1	a	1	14
9	40	s1	b	2	21
9	40	s2	a	5	35
9	40	s2	b	1	36
9	42	ox	a	1	23
9	42	ox	b	4	32
9	42	s1	a	1	29
9	42	s1	b	2	29
9	42	s2	a	1	27
9	42	s2	b	2	22
9	45	ox	a	0	36
9	45	ox	b	3	27
9	45	s1	a	2	39
9	45	s1	b	6	27
9	45	s2	a	4	59
9	45	s2	b	0	48
9	47	ox	a	3	34
9	47	ox	b	4	30
9	47	s1	a	3	20
9	47	s1	b	1	16
9	47	s2	a	1	29
9	47	s2	b	1	18
9	48	ox	a	2	44
9	48	ox	b	2	56
9	48	s1	a	1	23
9	48	s1	b	2	52
9	48	s2	a	2	22
9	48	s2	b	1	26
9	49	ox	a	4	56
9	49	ox	b	1	59
9	49	s1	a	4	31
9	49	s1	b	2	34
9	49	s2	a	2	52
9	49	s2	b	3	55
9	50	ox	a	3	28
9	50	ox	b	7	36
9	50	s1	a	4	29
9	50	s1	b	4	18
9	50	s2	a	1	12
9	50	s2	b	0	9
9	51	ox	a	2	37
9	51	ox	b	3	22
9	51	s1	a	3	38
9	51	s1	b	4	32
9	51	s2	a	2	20
9	51	s2	b	0	30
9	52	ox	a	1	53
9	52	ox	b	2	42
9	52	s1	a	4	22
9	52	s1	b	3	23
9	52	s2	a	3	27
9	52	s2	b	4	32
9	53	ox	a	1	48
9	53	ox	b	6	50
9	53	s1	a	5	33
9	53	s1	b	4	56
9	53	s2	a	2	26
9	53	s2	b	5	43
9	54	ox	a	2	57
9	54	ox	b	0	37
9	54	s1	a	3	49
9	54	s1	b	1	44
9	54	s2	a	4	37
9	54	s2	b	4	42
10	9	ox	a	1	39
10	9	ox	b	0	29
10	9	s1	a	1	20
10	9	s1	b	2	19
10	9	s2	a	0	20
10	9	s2	b	2	23
10	16	ox	a	8	44
10	16	ox	b	4	39
10	16	s1	a	1	32
10	16	s1	b	7	40
10	16	s2	a	1	41
10	16	s2	b	1	45
10	17	ox	a	4	34
10	17	ox	b	6	38
10	17	s1	a	1	32
10	17	s1	b	2	24
10	17	s2	a	0	67
10	17	s2	b	1	84
10	18	ox	a	0	27
10	18	ox	b	3	39
10	18	s1	a	2	32
10	18	s1	b	2	33
10	18	s2	a	0	10
10	18	s2	b	1	19
10	19	ox	a	1	18
10	19	ox	b	3	36
10	19	s1	a	3	20
10	19	s1	b	4	31
10	19	s2	a	1	36
10	19	s2	b	4	23
10	20	ox	a	4	26
10	20	ox	b	4	39
10	20	s1	a	3	39
10	20	s1	b	3	52
10	20	s2	a	2	41
10	21	ox	a	5	30
10	21	ox	b	7	29
10	21	s1	a	5	25
10	21	s1	b	2	26
10	21	s2	a	3	30
10	21	s2	b	3	34
10	32	ox	a	4	24
10	32	ox	b	3	13
10	32	s1	a	4	9
10	32	s1	b	8	18
10	32	s2	a	3	15
10	32	s2	b	4	20
10	33	ox	a	2	27
10	33	ox	b	2	24
10	33	s1	a	2	42
10	33	s1	b	2	54
10	33	s2	a	1	39
10	33	s2	b	2	61
10	40	ox	a	4	20
10	40	ox	b	2	33
10	40	s1	a	2	17
10	40	s1	b	1	21
10	40	s2	a	4	30
10	40	s2	b	2	36
10	42	ox	a	2	27
10	42	ox	b	3	29
10	42	s1	a	5	27
10	42	s1	b	4	35
10	42	s2	a	3	27
10	42	s2	b	1	28
10	45	ox	a	6	34
10	45	ox	b	4	27
10	45	s1	a	5	43
10	45	s1	b	2	33
10	45	s2	a	2	55
10	45	s2	b	4	46
10	47	ox	a	4	33
10	47	ox	b	3	29
10	47	s1	a	2	18
10	47	s1	b	1	16
10	47	s2	a	2	35
10	47	s2	b	3	18
10	48	ox	a	1	36
10	48	ox	b	5	52
10	48	s1	a	1	22
10	48	s1	b	4	49
10	48	s2	a	2	28
10	48	s2	b	0	25
10	49	ox	a	6	47
10	49	ox	b	1	35
10	49	s1	a	1	23
10	49	s1	b	1	23
10	49	s2	a	2	48
10	49	s2	b	4	59
10	50	ox	a	6	25
10	50	ox	b	7	29
10	50	s1	a	3	29
10	50	s1	b	3	20
10	50	s2	a	2	14
10	50	s2	b	1	11
10	51	ox	a	4	35
10	51	ox	b	4	26
10	51	s1	a	4	44
10	51	s1	b	2	35
10	51	s2	a	3	17
10	51	s2	b	2	33
10	52	ox	a	4	29
10	52	ox	b	1	49
10	52	s1	a	5	36
10	52	s1	b	2	24
10	52	s2	a	4	36
10	52	s2	b	1	29
10	53	ox	a	4	53
10	53	ox	b	2	38
10	53	s1	a	2	37
10	53	s1	b	3	53
10	53	s2	a	4	26
10	53	s2	b	5	45
10	54	ox	a	6	50
10	54	ox	b	3	38
10	54	s1	a	4	48
10	54	s1	b	2	52
10	54	s2	a	4	30
10	54	s2	b	1	51
11	9	ox	a	3	38
11	9	ox	b	3	28
11	9	s1	a	5	19
11	9	s1	b	6	18
11	9	s2	a	1	24
11	9	s2	b	0	20
11	16	ox	a	1	34
11	16	ox	b	3	24
11	16	s1	a	2	26
11	16	s1	b	3	26
11	16	s2	a	2	33
11	16	s2	b	4	47
11	17	ox	a	0	24
11	17	ox	b	2	32
11	17	s1	a	4	34
11	17	s1	b	1	30
11	17	s2	a	0	68
11	17	s2	b	0	98
11	18	ox	a	7	19
11	18	ox	b	8	30
11	18	s1	a	1	34
11	18	s1	b	3	35
11	18	s2	a	3	11
11	18	s2	b	3	18
11	19	ox	a	2	22
11	19	ox	b	1	34
11	19	s1	a	2	19
11	19	s1	b	0	26
11	19	s2	a	1	39
11	19	s2	b	2	23
11	20	ox	a	4	23
11	20	ox	b	4	35
11	20	s1	a	1	40
11	20	s1	b	1	38
11	20	s2	a	4	41
11	21	ox	a	2	23
11	21	ox	b	1	25
11	21	s1	a	1	21
11	21	s1	b	2	25
11	21	s2	a	4	33
11	21	s2	b	1	23
11	32	ox	a	0	20
11	32	ox	b	1	13
11	32	s1	a	1	8
11	32	s1	b	2	22
11	32	s2	a	1	14
11	32	s2	b	2	23
11	33	ox	a	6	25
11	33	ox	b	2	31
11	33	s1	a	7	30
11	33	s1	b	6	61
11	33	s2	a	3	37
11	33	s2	b	4	38
11	40	ox	a	4	20
11	40	ox	b	6	25
11	40	s1	a	1	19
11	40	s1	b	4	24
11	40	s2	a	1	23
11	40	s2	b	5	35
11	42	ox	a	5	26
11	42	ox	b	8	32
11	42	s1	a	6	22
11	42	s1	b	5	23
11	42	s2	a	4	21
11	42	s2	b	5	27
11	45	ox	a	5	23
11	45	ox	b	4	31
11	45	s1	a	4	31
11	45	s1	b	4	30
11	45	s2	a	3	66
11	45	s2	b	4	42
11	47	ox	a	3	24
11	47	ox	b	5	28
11	47	s1	a	5	19
11	47	s1	b	2	11
11	47	s2	a	3	34
11	47	s2	b	1	16
11	48	ox	a	1	32
11	48	ox	b	5	42
11	48	s1	a	1	24
11	48	s1	b	3	36
11	48	s2	a	3	23
11	48	s2	b	2	32
11	49	ox	a	4	45
11	49	ox	b	4	29
11	49	s1	a	1	17
11	49	s1	b	2	16
11	49	s2	a	2	41
11	49	s2	b	3	59
11	50	ox	a	2	27
11	50	ox	b	3	32
11	50	s1	a	2	26
11	50	s1	b	2	17
11	50	s2	a	1	10
11	50	s2	b	0	9
11	51	ox	a	2	44
11	51	ox	b	4	26
11	51	s1	a	5	45
11	51	s1	b	1	28
11	51	s2	a	2	23
11	51	s2	b	1	28
11	52	ox	a	4	36
11	52	ox	b	4	48
11	52	s1	a	3	31
11	52	s1	b	1	26
11	52	s2	a	5	33
11	52	s2	b	3	28
11	53	ox	a	4	40
11	53	ox	b	2	47
11	53	s1	a	4	37
11	53	s1	b	4	56
11	53	s2	a	3	26
11	53	s2	b	5	37
11	54	ox	a	3	40
11	54	ox	b	2	40
11	54	s1	a	1	53
11	54	s1	b	3	57
11	54	s2	a	5	46
11	54	s2	b	2	37
12	9	ox	a	1	36
12	9	ox	b	2	31
12	9	s1	a	2	27
12	9	s1	b	1	24
12	9	s2	a	1	27
12	9	s2	b	2	30
12	16	ox	a	6	33
12	16	ox	b	1	35
12	16	s1	a	2	33
12	16	s1	b	1	36
12	16	s2	a	5	42
12	16	s2	b	2	42
12	17	ox	a	4	29
12	17	ox	b	1	21
12	17	s1	a	2	40
12	17	s1	b	0	37
12	17	s2	a	1	34
12	17	s2	b	1	76
12	18	ox	a	2	36
12	18	ox	b	2	28
12	18	s1	a	2	30
12	18	s1	b	2	32
12	18	s2	a	1	10
12	18	s2	b	0	22
12	19	ox	a	0	18
12	19	ox	b	0	29
12	19	s1	a	3	24
12	19	s1	b	0	43
12	19	s2	a	0	35
12	19	s2	b	3	20
12	20	ox	a	6	25
12	20	ox	b	4	32
12	20	s1	a	3	42
12	20	s1	b	1	41
12	20	s2	a	4	45
12	21	ox	a	8	29
12	21	ox	b	9	28
12	21	s1	a	4	17
12	21	s1	b	1	29
12	21	s2	a	4	32
12	21	s2	b	0	32
12	32	ox	a	3	27
12	32	ox	b	0	14
12	32	s1	a	1	12
12	32	s1	b	3	25
12	32	s2	a	2	19
12	32	s2	b	1	25
12	33	ox	a	2	24
12	33	ox	b	1	37
12	33	s1	a	0	53
12	33	s1	b	0	65
12	33	s2	a	1	42
12	33	s2	b	1	47
12	40	ox	a	0	23
12	40	ox	b	1	31
12	40	s1	a	3	21
12	40	s1	b	0	22
12	40	s2	a	2	35
12	40	s2	b	0	41
12	42	ox	a	0	30
12	42	ox	b	0	24
12	42	s1	a	0	29
12	42	s1	b	3	28
12	42	s2	a	0	28
12	42	s2	b	1	32
12	45	ox	a	1	36
12	45	ox	b	0	21
12	45	s1	a	2	40
12	45	s1	b	1	25
12	45	s2	a	0	54
12	45	s2	b	1	58
12	47	ox	a	2	37
12	47	ox	b	4	30
12	47	s1	a	1	23
12	47	s1	b	0	16
12	47	s2	a	3	31
12	47	s2	b	0	20
12	48	ox	a	0	40
12	48	ox	b	0	36
12	48	s1	a	0	21
12	48	s1	b	0	32
12	48	s2	a	3	25
12	48	s2	b	0	33
12	49	ox	a	2	52
12	49	ox	b	0	41
12	49	s1	a	0	18
12	49	s1	b	1	27
12	49	s2	a	0	53
12	49	s2	b	1	68
12	50	ox	a	0	26
12	50	ox	b	0	42
12	50	s1	a	0	35
12	50	s1	b	0	24
12	50	s2	a	2	15
12	50	s2	b	0	10
12	51	ox	a	3	42
12	51	ox	b	0	33
12	51	s1	a	0	49
12	51	s1	b	0	34
12	51	s2	a	0	24
12	51	s2	b	0	35
12	52	ox	a	3	43
12	52	ox	b	0	67
12	52	s1	a	0	43
12	52	s1	b	0	26
12	52	s2	a	0	46
12	52	s2	b	0	39
12	53	ox	a	2	51
12	53	ox	b	0	49
12	53	s1	a	0	50
12	53	s1	b	0	49
12	53	s2	a	2	31
12	53	s2	b	0	44
12	54	ox	a	1	54
12	54	ox	b	0	43
12	54	s1	a	0	58
12	54	s1	b	0	66
12	54	s2	a	0	54
12	54	s2	b	0	49
13	9	ox	a	7	39
13	9	ox	b	2	31
13	9	s1	a	4	23
13	9	s1	b	1	25
13	9	s2	a	1	24
13	9	s2	b	1	23
13	16	ox	a	6	38
13	16	ox	b	1	42
13	16	s1	a	4	30
13	16	s1	b	3	33
13	16	s2	a	9	42
13	16	s2	b	2	49
13	17	ox	a	4	33
13	17	ox	b	1	23
13	17	s1	a	0	39
13	17	s1	b	1	39
13	17	s2	a	3	87
13	17	s2	b	1	66
13	18	ox	a	6	27
13	18	ox	b	6	30
13	18	s1	a	3	34
13	18	s1	b	5	32
13	18	s2	a	3	11
13	18	s2	b	2	13
13	19	ox	a	3	17
13	19	ox	b	1	27
13	19	s1	a	5	23
13	19	s1	b	1	42
13	19	s2	a	2	40
13	19	s2	b	1	26
13	20	ox	a	7	27
13	20	ox	b	5	31
13	20	s1	a	1	26
13	20	s1	b	3	37
13	20	s2	a	6	40
13	21	ox	a	7	28
13	21	ox	b	4	23
13	21	s1	a	2	19
13	21	s1	b	2	21
13	21	s2	a	1	29
13	21	s2	b	1	38
13	32	ox	a	3	25
13	32	ox	b	1	14
13	32	s1	a	2	10
13	32	s1	b	5	23
13	32	s2	a	1	17
13	32	s2	b	1	21
13	33	ox	a	1	22
13	33	ox	b	4	23
13	33	s1	a	4	44
13	33	s1	b	6	52
13	33	s2	a	2	36
13	33	s2	b	3	42
13	40	ox	a	4	21
13	40	ox	b	5	27
13	40	s1	a	0	17
13	40	s1	b	2	20
13	40	s2	a	4	28
13	40	s2	b	2	28
13	42	ox	a	3	21
13	42	ox	b	3	32
13	42	s1	a	2	29
13	42	s1	b	1	32
13	42	s2	a	4	27
13	42	s2	b	1	25
13	45	ox	a	4	22
13	45	ox	b	1	23
13	45	s1	a	2	26
13	45	s1	b	2	26
13	45	s2	a	4	43
13	45	s2	b	2	29
13	47	ox	a	5	38
13	47	ox	b	5	27
13	47	s1	a	2	15
13	47	s1	b	1	12
13	47	s2	a	2	24
13	47	s2	b	0	14
13	48	ox	a	3	32
13	48	ox	b	1	28
13	48	s1	a	0	10
13	48	s1	b	1	32
13	48	s2	a	2	27
13	48	s2	b	2	18
13	49	ox	a	5	40
13	49	ox	b	2	34
13	49	s1	a	2	19
13	49	s1	b	0	20
13	49	s2	a	0	37
13	49	s2	b	1	54
13	50	ox	a	1	34
13	50	ox	b	1	32
13	50	s1	a	3	26
13	50	s1	b	4	20
13	50	s2	a	1	19
13	50	s2	b	2	10
13	51	ox	a	3	44
13	51	ox	b	2	23
13	51	s1	a	2	58
13	51	s1	b	1	41
13	51	s2	a	0	27
13	51	s2	b	1	36
13	52	ox	a	3	32
13	52	ox	b	1	60
13	52	s1	a	0	38
13	52	s1	b	1	32
13	52	s2	a	2	40
13	52	s2	b	1	39
13	53	ox	a	2	39
13	53	ox	b	1	53
13	53	s1	a	0	31
13	53	s1	b	0	43
13	53	s2	a	3	33
13	53	s2	b	1	47
13	54	ox	a	0	46
13	54	ox	b	0	36
13	54	s1	a	2	63
13	54	s1	b	2	61
13	54	s2	a	2	35
13	54	s2	b	0	50
14	9	ox	a	5	30
14	9	ox	b	3	37
14	9	s1	a	3	22
14	9	s1	b	2	24
14	9	s2	a	2	24
14	9	s2	b	2	25
14	16	ox	a	4	37
14	16	ox	b	5	36
14	16	s1	a	3	39
14	16	s1	b	1	34
14	16	s2	a	5	42
14	16	s2	b	5	44
14	17	ox	a	1	36
14	17	ox	b	4	30
14	17	s1	a	1	35
14	17	s1	b	2	23
14	17	s2	a	0	85
14	17	s2	b	0	77
14	18	ox	a	6	28
14	18	ox	b	2	29
14	18	s1	a	2	25
14	18	s1	b	4	36
14	18	s2	a	2	12
14	18	s2	b	3	17
14	19	ox	a	2	23
14	19	ox	b	2	24
14	19	s1	a	1	22
14	19	s1	b	0	49
14	19	s2	a	2	42
14	19	s2	b	1	33
14	20	ox	a	2	18
14	20	ox	b	0	25
14	20	s1	a	2	25
14	20	s1	b	4	41
14	20	s2	a	0	34
14	21	ox	a	4	23
14	21	ox	b	2	19
14	21	s1	a	1	19
14	21	s1	b	6	27
14	21	s2	a	1	32
14	21	s2	b	2	32
14	32	ox	a	3	22
14	32	ox	b	0	10
14	32	s1	a	4	11
14	32	s1	b	3	23
14	32	s2	a	1	22
14	32	s2	b	3	28
14	33	ox	a	0	14
14	33	ox	b	2	30
14	33	s1	a	6	51
14	33	s1	b	1	56
14	33	s2	a	0	36
14	33	s2	b	3	46
14	40	ox	a	1	27
14	40	ox	b	1	24
14	40	s1	a	0	19
14	40	s1	b	2	20
14	40	s2	a	1	30
14	40	s2	b	1	32
14	42	ox	a	0	20
14	42	ox	b	6	38
14	42	s1	a	0	42
14	42	s1	b	3	38
14	42	s2	a	3	23
14	42	s2	b	1	35
14	45	ox	a	1	23
14	45	ox	b	0	23
14	45	s1	a	1	28
14	45	s1	b	4	16
14	45	s2	a	7	47
14	45	s2	b	0	32
14	47	ox	a	1	35
14	47	ox	b	3	23
14	47	s1	a	1	15
14	47	s1	b	1	10
14	47	s2	a	1	31
14	47	s2	b	2	17
14	48	ox	a	5	26
14	48	ox	b	3	33
14	48	s1	a	1	13
14	48	s1	b	0	28
14	48	s2	a	2	29
14	48	s2	b	3	25
14	49	ox	a	4	32
14	49	ox	b	4	31
14	49	s1	a	1	20
14	49	s1	b	1	20
14	49	s2	a	2	50
14	49	s2	b	7	58
14	50	ox	a	6	28
14	50	ox	b	1	36
14	50	s1	a	4	34
14	50	s1	b	4	22
14	50	s2	a	3	17
14	50	s2	b	3	14
14	51	ox	a	10	35
14	51	ox	b	3	21
14	51	s1	a	2	35
14	51	s1	b	9	31
14	51	s2	a	6	28
14	51	s2	b	1	26
14	52	ox	a	5	37
14	52	ox	b	3	44
14	52	s1	a	7	35
14	52	s1	b	12	32
14	52	s2	a	3	38
14	52	s2	b	4	47
14	53	ox	a	6	32
14	53	ox	b	8	44
14	53	s1	a	5	31
14	53	s1	b	7	44
14	53	s2	a	8	40
14	53	s2	b	4	52
14	54	ox	a	4	31
14	54	ox	b	2	33
14	54	s1	a	4	61
14	54	s1	b	1	53
14	54	s2	a	4	33
14	54	s2	b	5	49
17	9	ox	a	0	41
17	9	ox	b	0	27
17	9	s1	a	0	29
17	9	s1	b	4	32
17	9	s2	a	1	37
17	9	s2	b	0	29
17	16	ox	a	0	27
17	16	ox	b	1	33
17	16	s1	a	0	31
17	16	s1	b	0	34
17	16	s2	a	0	40
17	16	s2	b	0	41
17	17	ox	a	0	34
17	17	ox	b	1	25
17	17	s1	a	4	45
17	17	s1	b	0	27
17	17	s2	a	0	69
17	17	s2	b	0	78
17	18	ox	a	0	18
17	18	ox	b	2	29
17	18	s1	a	0	24
17	18	s1	b	1	27
17	18	s2	a	0	15
17	18	s2	b	1	23
17	19	ox	a	1	20
17	19	ox	b	0	32
17	19	s1	a	2	19
17	19	s1	b	0	43
17	19	s2	a	0	37
17	19	s2	b	1	24
17	20	ox	a	1	19
17	20	ox	b	2	21
17	20	s1	a	2	17
17	20	s1	b	1	29
17	20	s2	a	2	39
17	21	ox	a	3	20
17	21	ox	b	2	19
17	21	s1	a	0	19
17	21	s1	b	0	28
17	21	s2	a	2	29
17	21	s2	b	0	22
17	32	ox	a	1	27
17	32	ox	b	1	21
17	32	s1	a	1	22
17	32	s1	b	3	33
17	32	s2	a	1	22
17	32	s2	b	2	31
17	33	ox	a	2	14
17	33	ox	b	3	34
17	33	s1	a	3	48
17	33	s1	b	1	47
17	33	s2	a	2	33
17	33	s2	b	3	39
17	40	ox	a	3	34
17	40	ox	b	3	33
17	40	s1	a	3	16
17	40	s1	b	0	24
17	40	s2	a	1	52
17	40	s2	b	2	40
17	42	ox	a	2	15
17	42	ox	b	1	27
17	42	s1	a	2	34
17	42	s1	b	3	40
17	42	s2	a	3	30
17	42	s2	b	2	39
17	45	ox	a	1	18
17	45	ox	b	3	21
17	45	s1	a	1	16
17	45	s1	b	1	26
17	45	s2	a	1	45
17	45	s2	b	2	29
17	47	ox	a	1	28
17	47	ox	b	1	26
17	47	s1	a	0	14
17	47	s1	b	0	16
17	47	s2	a	1	36
17	47	s2	b	0	14
17	48	ox	a	1	13
17	48	ox	b	1	24
17	48	s1	a	1	12
17	48	s1	b	1	26
17	48	s2	a	1	24
17	48	s2	b	2	23
17	49	ox	a	0	29
17	49	ox	b	3	32
17	49	s1	a	0	21
17	49	s1	b	2	16
17	49	s2	a	2	40
17	49	s2	b	1	45
17	50	ox	a	1	33
17	50	ox	b	1	41
17	50	s1	a	2	33
17	50	s1	b	2	35
17	50	s2	a	0	34
17	50	s2	b	1	24
17	51	ox	a	0	38
17	51	ox	b	1	23
17	51	s1	a	2	43
17	51	s1	b	0	35
17	51	s2	a	0	36
17	51	s2	b	0	47
17	52	ox	a	0	57
17	52	ox	b	0	63
17	52	s1	a	4	60
17	52	s1	b	0	39
17	52	s2	a	5	54
17	52	s2	b	1	60
17	53	ox	a	0	30
17	53	ox	b	0	48
17	53	s1	a	2	49
17	53	s1	b	0	50
17	53	s2	a	0	46
17	53	s2	b	0	49
17	54	ox	a	0	30
17	54	ox	b	1	38
17	54	s1	a	0	70
17	54	s1	b	0	72
17	54	s2	a	5	60
17	54	s2	b	2	38
18	9	ox	a	1	.
18	9	ox	b	0	.
18	9	s1	a	1	.
18	9	s1	b	2	.
18	9	s2	b	1	.
18	9	s2	b	0	.
18	16	ox	a	1	.
18	16	ox	b	2	.
18	16	s1	a	2	.
18	16	s1	b	2	.
18	16	s2	a	2	.
18	16	s2	b	2	.
18	17	ox	a	0	.
18	17	ox	b	1	.
18	17	s1	a	1	.
18	17	s1	b	1	.
18	17	s2	a	0	.
18	17	s2	b	0	.
18	18	ox	a	0	.
18	18	ox	b	1	.
18	18	s1	a	2	.
18	18	s1	b	0	.
18	18	s2	a	0	.
18	18	s2	b	0	.
18	19	ox	a	0	.
18	19	ox	b	0	.
18	19	s1	a	1	.
18	19	s1	b	2	.
18	19	s2	a	0	.
18	19	s2	b	0	.
18	20	ox	a	3	.
18	20	ox	b	1	.
18	20	s1	a	3	.
18	20	s1	b	0	.
18	20	s2	a	3	.
18	21	ox	a	4	.
18	21	ox	b	3	.
18	21	s1	a	3	.
18	21	s1	b	0	.
18	21	s2	a	1	.
18	21	s2	b	1	.
18	32	ox	a	1	.
18	32	ox	b	0	.
18	32	s1	a	1	.
18	32	s1	b	2	.
18	32	s2	a	0	.
18	32	s2	b	1	.
18	33	ox	a	1	.
18	33	ox	b	0	.
18	33	s1	a	2	.
18	33	s1	b	0	.
18	33	s2	a	1	.
18	33	s2	b	0	.
18	40	ox	a	1	.
18	40	ox	b	0	.
18	40	s1	a	3	.
18	40	s1	b	0	.
18	40	s2	b	1	.
18	40	s2	b	0	.
18	42	ox	a	1	.
18	42	ox	b	0	.
18	42	s1	a	5	.
18	42	s1	b	5	.
18	42	s2	a	2	.
18	42	s2	b	2	.
18	45	ox	a	2	.
18	45	ox	b	3	.
18	45	s1	a	3	.
18	45	s1	b	2	.
18	45	s2	a	0	.
18	45	s2	b	4	.
18	47	ox	a	1	.
18	47	ox	b	1	.
18	47	s1	a	1	.
18	47	s1	b	1	.
18	47	s2	a	0	.
18	47	s2	b	0	.
18	48	ox	a	0	.
18	48	ox	b	0	.
18	48	s1	a	1	.
18	48	s1	b	1	.
18	48	s2	a	0	.
18	48	s2	b	0	.
18	49	ox	a	1	.
18	49	ox	b	1	.
18	49	s1	a	0	.
18	49	s1	b	0	.
18	49	s2	a	1	.
18	49	s2	b	1	.
18	50	ox	a	0	.
18	50	ox	b	3	.
18	50	s1	a	1	.
18	50	s1	b	2	.
18	50	s2	a	2	.
18	50	s2	b	0	.
18	51	ox	a	2	.
18	51	ox	b	0	.
18	51	s1	a	0	.
18	51	s1	b	0	.
18	51	s2	a	0	.
18	51	s2	b	0	.
18	52	ox	a	0	.
18	52	ox	b	0	.
18	52	s1	a	0	.
18	52	s1	b	0	.
18	52	s2	a	0	.
18	52	s2	b	0	.
18	52	s2	b	0	.
18	53	ox	a	0	.
18	53	ox	b	1	.
18	53	s1	a	1	.
18	53	s1	b	1	.
18	53	s2	a	1	.
18	53	s2	b	1	.
18	54	ox	a	0	.
18	54	ox	b	1	.
18	54	s1	a	0	.
18	54	s1	b	0	.
18	54	s2	a	1	.
19	9	ox	a	4	33
19	9	ox	b	2	19
19	9	s1	a	2	30
19	9	s1	b	6	39
19	9	s2	a	2	26
19	9	s2	b	4	30
19	16	ox	a	4	17
19	16	ox	b	8	33
19	16	s1	a	1	42
19	16	s1	b	3	34
19	16	s2	a	2	26
19	16	s2	b	5	31
19	17	ox	a	1	21
19	17	ox	b	4	30
19	17	s1	a	4	43
19	17	s1	b	2	30
19	17	s2	a	2	72
19	17	s2	b	0	69
19	18	ox	a	4	14
19	18	ox	b	2	27
19	18	s1	a	1	23
19	18	s1	b	1	24
19	18	s2	a	0	14
19	18	s2	b	2	24
19	19	ox	a	1	12
19	19	ox	b	4	25
19	19	s1	a	3	21
19	19	s1	b	0	59
19	19	s2	a	3	45
19	19	s2	b	2	31
19	20	ox	a	2	5
19	20	ox	b	5	12
19	20	s1	a	1	14
19	20	s1	b	4	29
19	20	s2	a	3	35
19	21	ox	a	5	15
19	21	ox	b	4	12
19	21	s1	a	5	14
19	21	s1	b	9	19
19	21	s2	a	2	25
19	21	s2	b	2	23
19	32	ox	a	3	18
19	32	ox	b	3	14
19	32	s1	a	2	13
19	32	s1	b	6	25
19	32	s2	a	3	27
19	32	s2	b	2	33
19	33	ox	a	1	19
19	33	ox	b	0	29
19	33	s1	a	1	41
19	33	s1	b	1	39
19	33	s2	a	4	30
19	33	s2	b	2	33
19	40	ox	a	6	25
19	40	ox	b	2	29
19	40	s1	a	2	22
19	40	s1	b	4	24
19	40	s2	a	0	57
19	40	s2	b	6	42
19	42	ox	a	8	18
19	42	ox	b	1	26
19	42	s1	a	1	35
19	42	s1	b	3	36
19	42	s2	a	0	30
19	42	s2	b	1	29
19	45	ox	a	7	18
19	45	ox	b	6	15
19	45	s1	a	4	25
19	45	s1	b	0	22
19	45	s2	a	1	39
19	45	s2	b	4	32
19	47	ox	a	2	32
19	47	ox	b	4	25
19	47	s1	a	0	8
19	47	s1	b	2	15
19	47	s2	a	4	25
19	47	s2	b	3	15
19	48	ox	a	0	7
19	48	ox	b	1	9
19	48	s1	a	0	11
19	48	s1	b	3	18
19	48	s2	a	2	29
19	48	s2	b	3	26
19	49	ox	a	1	17
19	49	ox	b	6	12
19	49	s1	a	4	23
19	49	s1	b	2	9
19	49	s2	a	4	33
19	49	s2	b	2	30
19	50	ox	a	9	35
19	50	ox	b	2	30
19	50	s1	a	2	24
19	50	s1	b	5	23
19	50	s2	a	4	27
19	50	s2	b	3	27
[truncated: 263 more rows]

## Sheet: Experiment 1 probe data
day	fam	poll	octet	probes	flwr
1	9	ox	a	5	10
1	9	ox	b	1.5	14
1	9	s1	a	2.6667	8
1	9	s1	b	1.8333	3
1	9	s2	a	1.5	4
1	9	s2	b	3.6667	9
1	16	ox	a	3.3333	26
1	16	ox	b	6.3333	17
1	16	s1	a	1.3333	8
1	16	s1	b	2.75	15
1	16	s2	a	.	12
1	16	s2	b	3	13
1	17	ox	a	1.5	16
1	17	ox	b	3	20
1	17	s1	a	3.6667	.
1	17	s1	b	2.3333	7
1	17	s2	a	3	40
1	17	s2	b	1	56
1	18	ox	a	2.6667	19
1	18	ox	b	6	16
1	18	s1	a	1.6	16
1	18	s1	b	1	10
1	18	s2	a	.	1
1	18	s2	b	1	5
1	19	ox	a	9	14
1	19	ox	b	3	9
1	19	s1	a	.	7
1	19	s1	b	.	14
1	19	s2	a	.	14
1	19	s2	b	2	15
1	20	ox	a	4.25	24
1	20	ox	b	.	22
1	20	s1	a	.	26
1	20	s1	b	4.5	10
1	20	s2	a	1.75	10
1	21	ox	a	1.5	18
1	21	ox	b	1	17
1	21	s1	a	3	18
1	21	s1	b	2	13
1	21	s2	a	.	15
1	21	s2	b	.	17
1	32	ox	a	2	9
1	32	ox	b	.	8
1	32	s1	a	.	1
1	32	s1	b	.	3
1	32	s2	a	2	11
1	32	s2	b	1.6667	7
1	33	ox	a	3.75	21
1	33	ox	b	1.5	13
1	33	s1	a	.	11
1	33	s1	b	1.5	21
1	33	s2	a	3.3333	16
1	33	s2	b	1.5	19
1	40	ox	a	.	2
1	40	ox	b	.	5
1	40	s1	a	1	3
1	40	s1	b	.	8
1	40	s2	a	2.5	11
1	40	s2	b	2	20
1	42	ox	a	.	9
1	42	ox	b	.	14
1	42	s1	a	.	11
1	42	s1	b	1.3333	11
1	42	s2	a	1	6
1	42	s2	b	1	4
1	45	ox	a	8	18
1	45	ox	b	2.5	14
1	45	s1	a	2.25	26
1	45	s1	b	.	13
1	45	s2	a	2	25
1	45	s2	b	2.3333	21
1	47	ox	a	.	13
1	47	ox	b	.	10
1	47	s1	a	1	9
1	47	s1	b	1	5
1	47	s2	a	1	12
1	47	s2	b	2	8
1	48	ox	a	2.3333	27
1	48	ox	b	5	30
1	48	s1	a	1	16
1	48	s1	b	1	25
1	48	s2	a	1	6
1	48	s2	b	2	11
1	49	ox	a	3.5	24
1	49	ox	b	2	17
1	49	s1	a	4	19
1	49	s1	b	2.6667	16
1	49	s2	a	2	31
1	49	s2	b	.	45
1	50	ox	a	5	9
1	50	ox	b	2	13
1	50	s1	a	.	8
1	50	s1	b	.	6
1	50	s2	a	2	2
1	50	s2	b	.	0
1	51	ox	a	1	21
1	51	ox	b	2	16
1	51	s1	a	2	12
1	51	s1	b	1	8
1	51	s2	a	.	8
1	51	s2	b	2	14
1	52	ox	a	2.5	25
1	52	ox	b	.	13
1	52	s1	a	1	3
1	52	s1	b	.	5
1	52	s2	a	1	10
1	52	s2	b	.	17
1	53	ox	a	2.5	27
1	53	ox	b	3	18
1	53	s1	a	.	11
1	53	s1	b	8	26
1	53	s2	a	.	2
1	53	s2	b	.	15
1	54	ox	a	1	14
1	54	ox	b	3	14
1	54	s1	a	2	20
1	54	s1	b	1.3333	16
1	54	s2	a	1	5
1	54	s2	b	1	14
2	9	ox	a	.	17
2	9	ox	b	2	7
2	9	s1	a	1	6
2	9	s1	b	.	2
2	9	s2	a	1	6
2	9	s2	b	2	9
2	16	ox	a	2	16
2	16	ox	b	5	17
2	16	s1	a	4	5
2	16	s1	b	.	13
2	16	s2	a	.	13
2	16	s2	b	1	15
2	17	ox	a	1	12
2	17	ox	b	2.5	15
2	17	s1	a	2	9
2	17	s1	b	1	12
2	17	s2	a	.	31
2	17	s2	b	2	52
2	18	ox	a	2	13
2	18	ox	b	3.5	16
2	18	s1	a	1	12
2	18	s1	b	.	3
2	18	s2	a	.	4
2	18	s2	b	1	7
2	19	ox	a	1	14
2	19	ox	b	.	8
2	19	s1	a	7	14
2	19	s1	b	1.5	13
2	19	s2	a	.	16
2	19	s2	b	.	16
2	20	ox	a	2.5	13
2	20	ox	b	.	9
2	20	s1	a	2	28
2	20	s1	b	1	13
2	20	s2	a	1	16
2	21	ox	a	.	19
2	21	ox	b	4	19
2	21	s1	a	.	9
2	21	s1	b	.	13
2	21	s2	a	1	17
2	21	s2	b	.	18
2	32	ox	a	6	8
2	32	ox	b	.	6
2	32	s1	a	.	2
2	32	s1	b	.	3
2	32	s2	a	1.3333	11
2	32	s2	b	1.5	5
2	33	ox	a	1	11
2	33	ox	b	.	7
2	33	s1	a	.	9
2	33	s1	b	.	15
2	33	s2	a	6	21
2	33	s2	b	.	12
2	40	ox	a	2	4
2	40	ox	b	.	2
2	40	s1	a	.	7
2	40	s1	b	.	14
2	40	s2	a	.	14
2	40	s2	b	.	28
2	42	ox	a	.	11
2	42	ox	b	.	11
2	42	s1	a	.	3
2	42	s1	b	2	8
2	42	s2	a	.	6
2	42	s2	b	.	4
2	45	ox	a	.	21
2	45	ox	b	.	19
2	45	s1	a	.	27
2	45	s1	b	.	11
2	45	s2	a	.	18
2	45	s2	b	.	25
2	47	ox	a	.	11
2	47	ox	b	.	11
2	47	s1	a	.	13
2	47	s1	b	.	7
2	47	s2	a	.	12
2	47	s2	b	.	13
2	48	ox	a	.	30
2	48	ox	b	.	30
2	48	s1	a	.	10
2	48	s1	b	.	27
2	48	s2	a	.	7
2	48	s2	b	.	13
2	49	ox	a	.	20
2	49	ox	b	.	16
2	49	s1	a	.	16
2	49	s1	b	.	14
2	49	s2	a	.	27
2	49	s2	b	.	30
2	50	ox	a	.	7
2	50	ox	b	.	9
2	50	s1	a	.	11
2	50	s1	b	.	3
2	50	s2	a	.	1
2	50	s2	b	.	0
2	51	ox	a	.	15
2	51	ox	b	.	11
2	51	s1	a	.	10
2	51	s1	b	.	10
2	51	s2	a	.	7
2	51	s2	b	.	9
2	52	ox	a	.	23
2	52	ox	b	.	16
2	52	s1	a	.	5
2	52	s1	b	.	5
2	52	s2	a	.	7
2	52	s2	b	.	11
2	53	ox	a	.	19
2	53	ox	b	.	16
2	53	s1	a	.	10
2	53	s1	b	.	22
2	53	s2	a	.	6
2	53	s2	b	.	11
2	54	ox	a	.	13
2	54	ox	b	.	11
2	54	s1	a	.	12
2	54	s1	b	.	16
2	54	s2	a	.	9
2	54	s2	b	.	19
3	9	ox	a	1	21
3	9	ox	b	2.25	11
3	9	s1	a	1	7
3	9	s1	b	1.6667	6
3	9	s2	a	3	6
3	9	s2	b	3	8
3	16	ox	a	1.8	27
3	16	ox	b	1.6667	19
3	16	s1	a	1.5	10
3	16	s1	b	1	16
3	16	s2	a	.	15
3	16	s2	b	2	17
3	17	ox	a	2.4	16
3	17	ox	b	2	17
3	17	s1	a	1	9
3	17	s1	b	2	8
3	17	s2	a	1	50
3	17	s2	b	.	57
3	18	ox	a	1	18
3	18	ox	b	2	21
3	18	s1	a	2	21
3	18	s1	b	.	11
3	18	s2	a	.	4
3	18	s2	b	.	10
3	19	ox	a	.	13
3	19	ox	b	.	24
3	19	s1	a	.	7
3	19	s1	b	.	10
3	19	s2	a	1	14
3	19	s2	b	.	9
3	20	ox	a	2.3333	18
3	20	ox	b	3	22
3	20	s1	a	2	32
3	20	s1	b	1.4	18
3	20	s2	a	.	18
3	21	ox	a	1.75	20
3	21	ox	b	1.5	21
3	21	s1	a	4	13
3	21	s1	b	1.6	13
3	21	s2	a	1.75	21
3	21	s2	b	2.25	18
3	32	ox	a	2.5	10
3	32	ox	b	2	8
3	32	s1	a	.	1
3	32	s1	b	1.5	4
3	32	s2	a	1.5	10
3	32	s2	b	3.5	6
3	33	ox	a	4.5	21
3	33	ox	b	1	17
3	33	s1	a	.	20
3	33	s1	b	.	31
3	33	s2	a	2.6667	24
3	33	s2	b	3.75	22
3	40	ox	a	1	4
3	40	ox	b	1.6667	10
3	40	s1	a	1.6667	9
3	40	s1	b	2	11
3	40	s2	a	2.3333	11
3	40	s2	b	2.8	18
3	42	ox	a	1.3333	7
3	42	ox	b	.	7
3	42	s1	a	2	16
3	42	s1	b	4.8	12
3	42	s2	a	.	7
3	42	s2	b	1	6
3	45	ox	a	1.6667	17
3	45	ox	b	3	19
3	45	s1	a	3.4	23
3	45	s1	b	4	14
3	45	s2	a	1	24
3	45	s2	b	2	28
3	47	ox	a	2.6667	15
3	47	ox	b	3.8333	14
3	47	s1	a	2	12
3	47	s1	b	.	7
3	47	s2	a	3.6667	14
3	47	s2	b	1	12
3	48	ox	a	3.25	35
3	48	ox	b	2.6667	41
3	48	s1	a	2	18
3	48	s1	b	1.8	31
3	48	s2	a	2.1667	9
3	48	s2	b	.	13
3	49	ox	a	2.4	16
3	49	ox	b	2	15
3	49	s1	a	2	13
3	49	s1	b	2.6667	14
3	49	s2	a	1.5	29
3	49	s2	b	3	35
3	50	ox	a	2	8
3	50	ox	b	2.8	13
3	50	s1	a	2	10
3	50	s1	b	1.3333	10
3	50	s2	a	.	1
3	50	s2	b	.	0
3	51	ox	a	2.75	15
3	51	ox	b	1.8889	16
3	51	s1	a	1.4	20
3	51	s1	b	2	18
3	51	s2	a	1.5	10
3	51	s2	b	1.3333	13
3	52	ox	a	3	26
3	52	ox	b	3.3333	22
3	52	s1	a	1.6667	10
3	52	s1	b	1	7
3	52	s2	a	2.1667	10
3	52	s2	b	2	19
3	53	ox	a	2.25	19
3	53	ox	b	1.5	24
3	53	s1	a	2	18
3	53	s1	b	2.2222	27
3	53	s2	a	1.2	8
3	53	s2	b	3.2857	22
3	54	ox	a	2.2857	22
3	54	ox	b	1.8333	15
3	54	s1	a	2.3333	23
3	54	s1	b	2.6667	20
3	54	s2	a	2	14
3	54	s2	b	2	26
4	9	ox	a	1.4	20
4	9	ox	b	2.75	16
4	9	s1	a	1.3333	9
4	9	s1	b	.	5
4	9	s2	a	3	8
4	9	s2	b	1.5	12
4	16	ox	a	1.7143	23
4	16	ox	b	.	20
4	16	s1	a	2	13
4	16	s1	b	1.5	16
4	16	s2	a	4.2857	18
4	16	s2	b	3.6667	19
4	17	ox	a	2.4	18
4	17	ox	b	2	20
4	17	s1	a	3	10
4	17	s1	b	2	15
4	17	s2	a	1	49
4	17	s2	b	1	56
4	18	ox	a	2	20
4	18	ox	b	2.6667	18
4	18	s1	a	2.6	23
4	18	s1	b	2.75	9
4	18	s2	a	2	6
4	18	s2	b	1.5	6
4	19	ox	a	1	12
4	19	ox	b	1	8
4	19	s1	a	1.5	10
4	19	s1	b	1	14
4	19	s2	a	.	14
4	19	s2	b	1.25	12
4	20	ox	a	2	18
4	20	ox	b	1.6667	22
4	20	s1	a	2.75	26
4	20	s1	b	2.6667	19
4	20	s2	a	1.3333	18
4	21	ox	a	4.4	24
4	21	ox	b	3.3333	25
4	21	s1	a	2.25	12
4	21	s1	b	1.5	7
4	21	s2	a	1.25	14
4	21	s2	b	1	14
4	32	ox	a	1	7
4	32	ox	b	1	5
4	32	s1	a	.	0
4	32	s1	b	1.5	5
4	32	s2	a	1.75	5
4	32	s2	b	2	7
4	33	ox	a	1	13
4	33	ox	b	1	13
4	33	s1	a	.	19
4	33	s1	b	.	28
4	33	s2	a	1.5	23
4	33	s2	b	1.6667	29
4	40	ox	a	2	9
4	40	ox	b	2.5	9
4	40	s1	a	.	10
4	40	s1	b	2	12
4	40	s2	a	1	12
4	40	s2	b	7	22
4	42	ox	a	3.1667	12
4	42	ox	b	2	18
4	42	s1	a	1.8	15
4	42	s1	b	1.2	12
4	42	s2	a	1	12
4	42	s2	b	1.5	6
4	45	ox	a	2.8571	21
4	45	ox	b	2.5	17
4	45	s1	a	2.4286	22
4	45	s1	b	1.5	20
4	45	s2	a	.	23
4	45	s2	b	3	26
4	47	ox	a	4.6667	15
4	47	ox	b	2.6	16
4	47	s1	a	2	12
4	47	s1	b	1	10
4	47	s2	a	2	14
4	47	s2	b	2	11
4	48	ox	a	1.6667	36
4	48	ox	b	1.75	36
4	48	s1	a	1.5	22
4	48	s1	b	2.5	27
4	48	s2	a	2.1667	12
4	48	s2	b	1.5	17
4	49	ox	a	1.3333	22
4	49	ox	b	1.3333	23
4	49	s1	a	.	21
4	49	s1	b	1	3
4	49	s2	a	.	26
4	49	s2	b	2.2	40
4	50	ox	a	1	7
4	50	ox	b	2.5	15
4	50	s1	a	2.25	14
4	50	s1	b	.	6
4	50	s2	a	1	2
4	50	s2	b	1	1
4	51	ox	a	2.75	11
4	51	ox	b	3.5	16
4	51	s1	a	2	23
4	51	s1	b	4	17
4	51	s2	a	3	14
4	51	s2	b	1	8
4	52	ox	a	1.6667	25
4	52	ox	b	2.5	22
4	52	s1	a	2.1667	9
4	52	s1	b	2	8
4	52	s2	a	2.75	12
4	52	s2	b	4	18
4	53	ox	a	1.3333	29
4	53	ox	b	2	20
4	53	s1	a	1.6667	16
4	53	s1	b	3	28
4	53	s2	a	1	5
4	53	s2	b	1.5	21
4	54	ox	a	1.8333	21
4	54	ox	b	3.4	21
4	54	s1	a	2.5	26
4	54	s1	b	3.5714	23
4	54	s2	a	2.5	14
4	54	s2	b	2	26
5	9	ox	a	.	19
5	9	ox	b	1.5	16
5	9	s1	a	1	8
5	9	s1	b	.	3
5	9	s2	a	.	9
5	9	s2	b	3	13
5	16	ox	a	2.3333	25
5	16	ox	b	.	22
5	16	s1	a	1	12
5	16	s1	b	6	22
5	16	s2	a	1	21
5	16	s2	b	2	21
5	17	ox	a	2.5	25
5	17	ox	b	.	22
5	17	s1	a	1	13
5	17	s1	b	3.6667	21
5	17	s2	a	.	52
5	17	s2	b	.	53
5	18	ox	a	.	26
5	18	ox	b	1	26
5	18	s1	a	1	19
5	18	s1	b	.	17
5	18	s2	a	.	5
5	18	s2	b	.	9
5	19	ox	a	1	19
5	19	ox	b	1.5	16
5	19	s1	a	.	18
5	19	s1	b	3.5	21
5	19	s2	a	1	17
5	19	s2	b	1.5	15
5	20	ox	a	2	25
5	20	ox	b	3.5	20
5	20	s1	a	2.5	26
5	20	s1	b	1.5	24
5	20	s2	a	.	23
5	21	ox	a	2	26
5	21	ox	b	2.3333	23
5	21	s1	a	2	17
5	21	s1	b	3	11
5	21	s2	a	1.3333	19
5	21	s2	b	1	18
5	32	ox	a	.	12
5	32	ox	b	1	8
5	32	s1	a	1.5	2
5	32	s1	b	2	6
5	32	s2	a	7	11
5	32	s2	b	3	12
5	33	ox	a	2	16
5	33	ox	b	4	19
5	33	s1	a	2	24
5	33	s1	b	1	33
5	33	s2	a	.	20
5	33	s2	b	.	28
5	40	ox	a	.	6
5	40	ox	b	6	14
5	40	s1	a	2	10
5	40	s1	b	.	12
5	40	s2	a	1	14
5	40	s2	b	.	22
5	42	ox	a	2	19
5	42	ox	b	1	17
5	42	s1	a	2	18
5	42	s1	b	1	13
5	42	s2	a	1	10
5	42	s2	b	.	11
5	45	ox	a	1	24
5	45	ox	b	3	20
5	45	s1	a	3	25
5	45	s1	b	4	20
5	45	s2	a	2.5	30
5	45	s2	b	1	28
5	47	ox	a	1	24
5	47	ox	b	1	15
5	47	s1	a	2	14
5	47	s1	b	1	9
5	47	s2	a	.	19
5	47	s2	b	1	14
5	48	ox	a	2.6667	24
5	48	ox	b	3	32
5	48	s1	a	1	16
5	48	s1	b	2	31
5	48	s2	a	2	15
5	48	s2	b	1	20
5	49	ox	a	2	27
5	49	ox	b	1	28
5	49	s1	a	.	17
5	49	s1	b	.	16
5	49	s2	a	6.5	34
5	49	s2	b	2	52
5	50	ox	a	.	8
5	50	ox	b	1	16
5	50	s1	a	1	18
5	50	s1	b	2	5
5	50	s2	a	.	1
5	50	s2	b	.	2
5	51	ox	a	5	24
5	51	ox	b	.	23
5	51	s1	a	4	26
5	51	s1	b	2.6667	23
5	51	s2	a	2	11
5	51	s2	b	2	19
5	52	ox	a	6	29
5	52	ox	b	6.5	27
5	52	s1	a	1	13
5	52	s1	b	8	13
5	52	s2	a	.	17
5	52	s2	b	2	25
5	53	ox	a	4.5	44
5	53	ox	b	2.5	33
5	53	s1	a	.	25
5	53	s1	b	3.3333	33
5	53	s2	a	2	10
5	53	s2	b	5	23
5	54	ox	a	1	29
5	54	ox	b	3.25	26
5	54	s1	a	5	26
5	54	s1	b	1	25
5	54	s2	a	1	21
5	54	s2	b	.	25
6	9	ox	a	2.2857	27
6	9	ox	b	5.3333	18
6	9	s1	a	3.6667	11
6	9	s1	b	3	7
6	9	s2	a	1.8	12
6	9	s2	b	1.75	11
6	16	ox	a	4.5	37
6	16	ox	b	2.75	31
6	16	s1	a	2.25	17
6	16	s1	b	4	21
6	16	s2	a	2	25
6	16	s2	b	2	23
6	17	ox	a	2	27
6	17	ox	b	3.3333	33
6	17	s1	a	3	13
6	17	s1	b	.	22
6	17	s2	a	1	59
6	17	s2	b	.	64
6	18	ox	a	3.75	28
6	18	ox	b	3.4	23
6	18	s1	a	2.3333	27
6	18	s1	b	1.5	23
6	18	s2	a	.	7
6	18	s2	b	.	9
6	19	ox	a	.	20
6	19	ox	b	1	22
6	19	s1	a	1.5	20
6	19	s1	b	3	22
6	19	s2	a	1.25	18
6	19	s2	b	.	15
6	20	ox	a	2.3333	24
6	20	ox	b	1.3333	26
6	20	s1	a	1	30
6	20	s1	b	2.25	33
6	20	s2	a	1.5	25
6	21	ox	a	4	26
6	21	ox	b	2	30
6	21	s1	a	6	20
6	21	s1	b	2.5	23
6	21	s2	a	2.4	23
6	21	s2	b	1	28
6	32	ox	a	4	16
6	32	ox	b	2.6667	10
6	32	s1	a	4	2
6	32	s1	b	1.8571	11
6	32	s2	a	1.5	18
6	32	s2	b	3	9
6	33	ox	a	.	19
6	33	ox	b	2.5	24
6	33	s1	a	1.6667	30
6	33	s1	b	8	47
6	33	s2	a	.	19
6	33	s2	b	4	34
6	40	ox	a	1.5	11
6	40	ox	b	3.5	17
6	40	s1	a	2	14
6	40	s1	b	.	13
6	40	s2	a	2.6667	21
6	40	s2	b	2	24
6	42	ox	a	2.5	18
6	42	ox	b	1	24
6	42	s1	a	2.25	26
6	42	s1	b	.	18
6	42	s2	a	4	18
6	42	s2	b	1.5	19
6	45	ox	a	2	35
6	45	ox	b	6	24
6	45	s1	a	4.6667	36
6	45	s1	b	4.3333	19
6	45	s2	a	4	36
6	45	s2	b	1.5	31
6	47	ox	a	9	25
6	47	ox	b	6	22
6	47	s1	a	3.5	19
6	47	s1	b	.	14
6	47	s2	a	4.5	21
6	47	s2	b	.	17
6	48	ox	a	7.3333	45
6	48	ox	b	3.5	40
6	48	s1	a	3	24
6	48	s1	b	3	34
6	48	s2	a	1.2	16
6	48	s2	b	1.5	25
6	49	ox	a	11	47
6	49	ox	b	2.2	29
6	49	s1	a	2.5	20
6	49	s1	b	4.3333	23
6	49	s2	a	1	45
6	49	s2	b	4.6667	60
6	50	ox	a	1.6667	10
6	50	ox	b	5.75	27
6	50	s1	a	5	21
6	50	s1	b	1	12
6	50	s2	a	.	5
6	50	s2	b	.	4
6	51	ox	a	1.3333	28
6	51	ox	b	1	19
6	51	s1	a	1.5	47
6	51	s1	b	1	20
6	51	s2	a	.	15
6	51	s2	b	1	16
6	52	ox	a	2	34
6	52	ox	b	2.75	39
6	52	s1	a	2	20
6	52	s1	b	1	22
6	52	s2	a	1	22
6	52	s2	b	2	23
6	53	ox	a	1	44
6	53	ox	b	1.5	37
6	53	s1	a	1	33
6	53	s1	b	.	50
6	53	s2	a	1	12
6	53	s2	b	3.2	33
6	54	ox	a	1.8333	36
6	54	ox	b	1	29
6	54	s1	a	1.75	37
6	54	s1	b	1.5	37
6	54	s2	a	1.3333	31
6	54	s2	b	1.5	36
7	9	ox	a	3.1667	24
7	9	ox	b	2.25	18
7	9	s1	a	1.75	14
7	9	s1	b	3.5	9
7	9	s2	a	3	14
7	9	s2	b	2.5	14
7	16	ox	a	1.25	33
7	16	ox	b	3.5	29
7	16	s1	a	4.3333	20
7	16	s1	b	2.25	22
7	16	s2	a	2	25
7	16	s2	b	1.6	27
7	17	ox	a	5	25
7	17	ox	b	2.6667	14
7	17	s1	a	1	12
7	17	s1	b	1.3333	14
7	17	s2	a	.	51
7	17	s2	b	.	59
7	18	ox	a	4.5	29
7	18	ox	b	6.3333	26
7	18	s1	a	4	29
7	18	s1	b	2.5	19
7	18	s2	a	.	8
7	18	s2	b	2.5	10
7	19	ox	a	.	13
7	19	ox	b	1	15
7	19	s1	a	2.5	15
7	19	s1	b	1	22
7	19	s2	a	1.3333	19
7	19	s2	b	.	20
7	20	ox	a	2.3333	20
7	20	ox	b	1.5	26
7	20	s1	a	1.6667	33
7	20	s1	b	.	31
7	20	s2	a	1	20
7	21	ox	a	3	23
7	21	ox	b	2	19
7	21	s1	a	2	16
7	21	s1	b	1	20
7	21	s2	a	2	27
7	21	s2	b	.	29
7	32	ox	a	5	14
7	32	ox	b	.	9
7	32	s1	a	2	5
7	32	s1	b	1.5	11
7	32	s2	a	.	12
7	32	s2	b	2.5	12
7	33	ox	a	.	17
7	33	ox	b	1.75	20
7	33	s1	a	1.5	29
7	33	s1	b	4	39
7	33	s2	a	1	26
7	33	s2	b	1	33
7	40	ox	a	1	12
7	40	ox	b	2.3333	21
7	40	s1	a	.	14
7	40	s1	b	1	15
7	40	s2	a	1.75	20
7	40	s2	b	2	30
7	42	ox	a	4	21
7	42	ox	b	1.6667	17
7	42	s1	a	1	21
7	42	s1	b	1.25	18
7	42	s2	a	1	19
7	42	s2	b	2	21
7	45	ox	a	2	22
7	45	ox	b	1.5	24
7	45	s1	a	3	31
7	45	s1	b	.	16
7	45	s2	a	4	32
7	45	s2	b	2.3333	35
7	47	ox	a	2.6667	19
7	47	ox	b	4	20
7	47	s1	a	1	9
7	47	s1	b	2	13
7	47	s2	a	2.5	17
7	47	s2	b	1	18
7	48	ox	a	3.8571	34
7	48	ox	b	6	32
7	48	s1	a	2.6667	24
7	48	s1	b	3.6667	32
7	48	s2	a	2	16
7	48	s2	b	1.75	18
7	49	ox	a	4.2	32
7	49	ox	b	2.6	22
7	49	s1	a	3	20
7	49	s1	b	2.3333	17
7	49	s2	a	1.5	35
7	49	s2	b	2	47
7	50	ox	a	1.25	9
7	50	ox	b	2.5714	21
7	50	s1	a	3	17
7	50	s1	b	1.3333	9
7	50	s2	a	2	9
7	50	s2	b	.	5
7	51	ox	a	6	26
7	51	ox	b	1	18
7	51	s1	a	.	30
7	51	s1	b	.	25
7	51	s2	a	.	12
7	51	s2	b	1	19
7	52	ox	a	1.3333	27
7	52	ox	b	4.5	26
7	52	s1	a	.	24
7	52	s1	b	.	16
7	52	s2	a	1	21
7	52	s2	b	6	20
7	53	ox	a	1	36
7	53	ox	b	15	35
7	53	s1	a	.	31
7	53	s1	b	.	49
7	53	s2	a	2	12
7	53	s2	b	9	27
7	54	ox	a	.	30
7	54	ox	b	.	35
7	54	s1	a	.	40
7	54	s1	b	5	46
7	54	s2	a	1	20
7	54	s2	b	.	37
8	9	ox	a	3.6	35
8	9	ox	b	4	21
8	9	s1	a	1	14
8	9	s1	b	2	14
8	9	s2	a	2.5	18
8	9	s2	b	3	21
8	16	ox	a	2	39
8	16	ox	b	2	28
8	16	s1	a	2	23
8	16	s1	b	2	39
8	16	s2	a	4.75	34
8	16	s2	b	2	35
8	17	ox	a	2.625	35
8	17	ox	b	3.2	37
8	17	s1	a	3	21
8	17	s1	b	.	26
8	17	s2	a	.	65
8	17	s2	b	.	80
8	18	ox	a	5	35
8	18	ox	b	7.75	34
8	18	s1	a	2	37
8	18	s1	b	2.6667	36
8	18	s2	a	4	12
8	18	s2	b	6	15
8	19	ox	a	2	21
8	19	ox	b	3	24
8	19	s1	a	.	22
8	19	s1	b	1	30
8	19	s2	a	3	27
8	19	s2	b	1.5	23
8	20	ox	a	2	28
8	20	ox	b	2	40
8	20	s1	a	1	46
8	20	s1	b	2	43
8	20	s2	a	4	25
8	21	ox	a	7	31
8	21	ox	b	4	34
8	21	s1	a	4.75	20
8	21	s1	b	3.3333	23
8	21	s2	a	6	34
8	21	s2	b	4	39
8	32	ox	a	1.3333	19
8	32	ox	b	3.3333	13
8	32	s1	a	2	7
8	32	s1	b	1.5	18
8	32	s2	a	6	21
8	32	s2	b	5	23
8	33	ox	a	.	30
8	33	ox	b	1.5	25
8	33	s1	a	3	41
8	33	s1	b	2	56
8	33	s2	a	.	32
8	33	s2	b	1	53
8	40	ox	a	.	14
8	40	ox	b	2	28
8	40	s1	a	1	18
8	40	s1	b	1	20
8	40	s2	a	.	28
8	40	s2	b	2	41
8	42	ox	a	3.2	24
8	42	ox	b	1.6667	28
8	42	s1	a	3.5	31
8	42	s1	b	4	28
8	42	s2	a	1	24
8	42	s2	b	4.5	28
8	45	ox	a	1	27
8	45	ox	b	1.6667	26
8	45	s1	a	3	32
8	45	s1	b	.	21
8	45	s2	a	1	40
8	45	s2	b	2	47
8	47	ox	a	6.3333	30
8	47	ox	b	3.5	24
8	47	s1	a	.	23
8	47	s1	b	1	15
8	47	s2	a	.	26
8	47	s2	b	.	20
8	48	ox	a	1	38
8	48	ox	b	6	37
8	48	s1	a	.	27
8	48	s1	b	.	41
8	48	s2	a	.	20
8	48	s2	b	.	23
8	49	ox	a	6	50
8	49	ox	b	.	42
8	49	s1	a	.	27
8	49	s1	b	.	22
8	49	s2	a	4	40
8	49	s2	b	.	53
8	50	ox	a	3.5	16
8	50	ox	b	4.5	31
8	50	s1	a	.	25
8	50	s1	b	.	13
8	50	s2	a	.	11
8	50	s2	b	.	7
8	51	ox	a	1.3333	33
8	51	ox	b	3.25	25
8	51	s1	a	1	42
8	51	s1	b	2	34
8	51	s2	a	3	22
8	51	s2	b	3	17
8	52	ox	a	2.3333	39
8	52	ox	b	2	38
8	52	s1	a	1	22
8	52	s1	b	1	25
8	52	s2	a	2	26
8	52	s2	b	4.5	30
8	53	ox	a	1.25	36
8	53	ox	b	4.6667	42
8	53	s1	a	3.5	31
8	53	s1	b	3	59
8	53	s2	a	2	20
8	53	s2	b	4	45
8	54	ox	a	2.25	41
8	54	ox	b	6	33
8	54	s1	a	4	48
8	54	s1	b	2	46
8	54	s2	a	7.5	24
8	54	s2	b	3.3333	53
9	9	ox	a	4	33
9	9	ox	b	2	26
9	9	s1	a	3.5714	19
9	9	s1	b	1.5	14
9	9	s2	a	3	17
9	9	s2	b	1.3333	23
9	16	ox	a	1.7778	34
9	16	ox	b	4.5	40
9	16	s1	a	1	29
9	16	s1	b	1.6	33
9	16	s2	a	7.3333	39
9	16	s2	b	1.3333	35
9	17	ox	a	3.2222	34
9	17	ox	b	1	33
9	17	s1	a	3	25
9	17	s1	b	1.3333	31
9	17	s2	a	7	69
9	17	s2	b	.	82
9	18	ox	a	2.75	21
9	18	ox	b	2.7143	35
9	18	s1	a	1.8333	31
9	18	s1	b	3	30
9	18	s2	a	4.3333	13
9	18	s2	b	1	14
9	19	ox	a	6	19
9	19	ox	b	1.3333	28
9	19	s1	a	1.25	22
9	19	s1	b	.	36
9	19	s2	a	3	38
9	19	s2	b	1.6	27
9	20	ox	a	2.7273	29
9	20	ox	b	3.5	32
9	20	s1	a	2	44
9	20	s1	b	2.5	54
9	20	s2	a	1.6667	39
9	21	ox	a	2.6667	32
9	21	ox	b	2.8	36
9	21	s1	a	4.4	24
9	21	s1	b	4.25	28
9	21	s2	a	2	36
9	21	s2	b	4.5	35
9	32	ox	a	2.8333	22
9	32	ox	b	2.6667	17
9	32	s1	a	2.5	6
9	32	s1	b	3.5	18
9	32	s2	a	2	20
9	32	s2	b	2.8333	22
9	33	ox	a	.	23
9	33	ox	b	1.3333	27
9	33	s1	a	2.5	56
9	33	s1	b	1.5	65
9	33	s2	a	.	41
9	33	s2	b	.	47
9	40	ox	a	3.8	19
9	40	ox	b	4	32
9	40	s1	a	1	14
9	40	s1	b	2	21
9	40	s2	a	1.8	35
9	40	s2	b	6	36
9	42	ox	a	3	23
9	42	ox	b	3.25	32
9	42	s1	a	2	29
9	42	s1	b	1.5	29
9	42	s2	a	1	27
9	42	s2	b	3	22
9	45	ox	a	.	36
9	45	ox	b	3	27
9	45	s1	a	1	39
9	45	s1	b	1.5	27
9	45	s2	a	2.5	59
9	45	s2	b	.	48
9	47	ox	a	6	34
9	47	ox	b	3	30
9	47	s1	a	3	20
9	47	s1	b	1	16
9	47	s2	a	2	29
9	47	s2	b	1	18
9	48	ox	a	2	44
9	48	ox	b	5.5	56
9	48	s1	a	4	23
9	48	s1	b	5.5	52
9	48	s2	a	1.5	22
9	48	s2	b	2	26
9	49	ox	a	3	56
9	49	ox	b	1	59
9	49	s1	a	2.25	31
9	49	s1	b	3.5	34
9	49	s2	a	1	52
9	49	s2	b	1	55
9	50	ox	a	3	28
9	50	ox	b	3.8571	36
9	50	s1	a	3.75	29
9	50	s1	b	1.75	18
9	50	s2	a	3	12
9	50	s2	b	.	9
9	51	ox	a	3.5	37
9	51	ox	b	2.3333	22
9	51	s1	a	5.3333	38
9	51	s1	b	3	32
9	51	s2	a	3.5	20
9	51	s2	b	.	30
9	52	ox	a	2	53
9	52	ox	b	4.5	42
9	52	s1	a	1.75	22
9	52	s1	b	2	23
9	52	s2	a	2	27
9	52	s2	b	3	32
9	53	ox	a	3	48
9	53	ox	b	2.3333	50
9	53	s1	a	2.8	33
9	53	s1	b	3.75	56
9	53	s2	a	1.5	26
9	53	s2	b	6	43
9	54	ox	a	5.5	57
9	54	ox	b	.	37
9	54	s1	a	7.6667	49
9	54	s1	b	2	44
9	54	s2	a	1.5	37
9	54	s2	b	7.5	42
10	9	ox	a	6	39
10	9	ox	b	.	29
10	9	s1	a	2	20
10	9	s1	b	3	19
10	9	s2	a	.	20
10	9	s2	b	4.5	23
10	16	ox	a	2.125	44
10	16	ox	b	2.25	39
10	16	s1	a	6	32
10	16	s1	b	2.7143	40
10	16	s2	a	5	41
10	16	s2	b	1	45
10	17	ox	a	1.5	34
10	17	ox	b	2.6667	38
10	17	s1	a	3	32
10	17	s1	b	2.5	24
10	17	s2	a	.	67
10	17	s2	b	2	84
10	18	ox	a	.	27
10	18	ox	b	1.3333	39
10	18	s1	a	1	32
10	18	s1	b	3	33
10	18	s2	a	.	10
10	18	s2	b	2	19
10	19	ox	a	5	18
10	19	ox	b	4	36
10	19	s1	a	1.3333	20
10	19	s1	b	2.5	31
10	19	s2	a	1	36
10	19	s2	b	2	23
10	20	ox	a	2.75	26
10	20	ox	b	5	39
10	20	s1	a	2	39
10	20	s1	b	2.6667	52
10	20	s2	a	3	41
10	21	ox	a	3.4	30
10	21	ox	b	3.1429	29
10	21	s1	a	2.4	25
10	21	s1	b	6.5	26
10	21	s2	a	7.6667	30
10	21	s2	b	4	34
10	32	ox	a	6.25	24
10	32	ox	b	3.6667	13
10	32	s1	a	4.75	9
10	32	s1	b	3.75	18
10	32	s2	a	6.6667	15
10	32	s2	b	2.25	20
10	33	ox	a	1	27
10	33	ox	b	1.5	24
10	33	s1	a	2.5	42
10	33	s1	b	5	54
10	33	s2	a	3	39
10	33	s2	b	3	61
10	40	ox	a	3.25	20
10	40	ox	b	2.5	33
10	40	s1	a	1	17
10	40	s1	b	1	21
10	40	s2	a	3.75	30
10	40	s2	b	2	36
10	42	ox	a	1.5	27
10	42	ox	b	1.6667	29
10	42	s1	a	1.8	27
10	42	s1	b	1.75	35
10	42	s2	a	2	27
10	42	s2	b	1	28
10	45	ox	a	3.5	34
10	45	ox	b	2.5	27
10	45	s1	a	3	43
10	45	s1	b	3	33
10	45	s2	a	1	55
10	45	s2	b	2.25	46
10	47	ox	a	4	33
10	47	ox	b	3	29
10	47	s1	a	1.5	18
10	47	s1	b	6	16
10	47	s2	a	1	35
10	47	s2	b	2	18
10	48	ox	a	2	36
10	48	ox	b	2.4	52
10	48	s1	a	1	22
10	48	s1	b	2.5	49
10	48	s2	a	1.5	28
10	48	s2	b	.	25
10	49	ox	a	1.5	47
10	49	ox	b	2	35
10	49	s1	a	3	23
10	49	s1	b	3	23
10	49	s2	a	2.5	48
10	49	s2	b	3	59
10	50	ox	a	2.3333	25
10	50	ox	b	2	29
10	50	s1	a	3.3333	29
10	50	s1	b	1.3333	20
10	50	s2	a	1.5	14
10	50	s2	b	1	11
10	51	ox	a	4.5	35
10	51	ox	b	2.5	26
10	51	s1	a	2.5	44
10	51	s1	b	1.5	35
10	51	s2	a	1	17
10	51	s2	b	1.5	33
10	52	ox	a	4.75	29
10	52	ox	b	3	49
10	52	s1	a	2.6	36
10	52	s1	b	3	24
10	52	s2	a	2	36
10	52	s2	b	1	29
10	53	ox	a	2.5	53
10	53	ox	b	2	38
10	53	s1	a	3	37
10	53	s1	b	2.6667	53
10	53	s2	a	2	26
10	53	s2	b	3.4	45
10	54	ox	a	1.5	50
10	54	ox	b	1.3333	38
10	54	s1	a	3	48
10	54	s1	b	2	52
10	54	s2	a	3.25	30
10	54	s2	b	3	51
11	9	ox	a	2	38
11	9	ox	b	5.3333	28
11	9	s1	a	3	19
11	9	s1	b	3.6667	18
11	9	s2	a	1	24
11	9	s2	b	.	20
11	16	ox	a	3	34
11	16	ox	b	2.6667	24
11	16	s1	a	1.5	26
11	16	s1	b	2.6667	26
11	16	s2	a	1.5	33
11	16	s2	b	2.25	47
11	17	ox	a	.	24
11	17	ox	b	5	32
11	17	s1	a	2	34
11	17	s1	b	4	30
11	17	s2	a	.	68
11	17	s2	b	.	98
11	18	ox	a	2.4286	19
11	18	ox	b	5.75	30
11	18	s1	a	2	34
11	18	s1	b	1	35
11	18	s2	a	2	11
11	18	s2	b	1.6667	18
11	19	ox	a	2	22
11	19	ox	b	1	34
11	19	s1	a	3	19
11	19	s1	b	.	26
11	19	s2	a	1	39
11	19	s2	b	2	23
11	20	ox	a	3.25	23
11	20	ox	b	4	35
11	20	s1	a	5	40
11	20	s1	b	1	38
11	20	s2	a	1.75	41
11	21	ox	a	3.5	23
11	21	ox	b	4	25
11	21	s1	a	3	21
11	21	s1	b	2.5	25
11	21	s2	a	5.25	33
11	21	s2	b	3	23
11	32	ox	a	.	20
11	32	ox	b	2	13
11	32	s1	a	1	8
11	32	s1	b	3.5	22
11	32	s2	a	2	14
11	32	s2	b	2.5	23
11	33	ox	a	2	25
11	33	ox	b	4.5	31
11	33	s1	a	1.2857	30
11	33	s1	b	3.3333	61
11	33	s2	a	8.3333	37
11	33	s2	b	3.5	38
11	40	ox	a	5.25	20
11	40	ox	b	5.3333	25
11	40	s1	a	2	19
11	40	s1	b	1.25	24
11	40	s2	a	1	23
11	40	s2	b	2.8	35
11	42	ox	a	2	26
11	42	ox	b	3.875	32
11	42	s1	a	1.3333	22
11	42	s1	b	3.8	23
11	42	s2	a	2.25	21
11	42	s2	b	3.2	27
11	45	ox	a	1.8	23
11	45	ox	b	5.25	31
11	45	s1	a	4	31
11	45	s1	b	1.25	30
11	45	s2	a	2.6667	66
11	45	s2	b	6.25	42
11	47	ox	a	9.6667	24
11	47	ox	b	2.8	28
11	47	s1	a	3	19
11	47	s1	b	1.5	11
11	47	s2	a	4.3333	34
11	47	s2	b	1	16
11	48	ox	a	8	32
11	48	ox	b	7.8	42
11	48	s1	a	4	24
11	48	s1	b	4.6667	36
11	48	s2	a	2.6667	23
11	48	s2	b	2.5	32
11	49	ox	a	5	45
11	49	ox	b	2	29
11	49	s1	a	5	17
11	49	s1	b	2	16
11	49	s2	a	3.5	41
11	49	s2	b	3	59
11	50	ox	a	1.5	27
11	50	ox	b	5.3333	32
11	50	s1	a	5	26
11	50	s1	b	2	17
11	50	s2	a	4	10
11	50	s2	b	.	9
11	51	ox	a	1	44
11	51	ox	b	3	26
11	51	s1	a	3.4	45
11	51	s1	b	2	28
11	51	s2	a	2	23
11	51	s2	b	1	28
11	52	ox	a	1.75	36
11	52	ox	b	3.5	48
11	52	s1	a	1.6667	31
11	52	s1	b	1	26
11	52	s2	a	2.6	33
11	52	s2	b	4	28
11	53	ox	a	2.75	40
11	53	ox	b	8	47
11	53	s1	a	3.25	37
11	53	s1	b	5	56
11	53	s2	a	2.3333	26
11	53	s2	b	2.8	37
11	54	ox	a	2.6667	40
11	54	ox	b	9	40
11	54	s1	a	3	53
11	54	s1	b	3	57
11	54	s2	a	2.6	46
11	54	s2	b	2.5	37
12	9	ox	a	4	36
12	9	ox	b	5.5	31
12	9	s1	a	1.5	27
12	9	s1	b	2	24
12	9	s2	a	2	27
12	9	s2	b	3.5	30
12	16	ox	a	1.6667	33
12	16	ox	b	4	35
12	16	s1	a	2	33
12	16	s1	b	4	36
12	16	s2	a	3.8	42
12	16	s2	b	5.5	42
12	17	ox	a	1.25	29
12	17	ox	b	2	21
12	17	s1	a	1	40
12	17	s1	b	.	37
12	17	s2	a	1	34
12	17	s2	b	1	76
12	18	ox	a	2.5	36
12	18	ox	b	1.5	28
12	18	s1	a	2.5	30
12	18	s1	b	2	32
12	18	s2	a	3	10
12	18	s2	b	.	22
12	19	ox	a	.	18
12	19	ox	b	.	29
12	19	s1	a	1.6667	24
12	19	s1	b	.	43
12	19	s2	a	.	35
12	19	s2	b	1.6667	20
12	20	ox	a	2.3333	25
12	20	ox	b	4.25	32
12	20	s1	a	1	42
12	20	s1	b	1	41
12	20	s2	a	2.75	45
12	21	ox	a	2.25	29
12	21	ox	b	1.7778	28
12	21	s1	a	4.25	17
12	21	s1	b	1	29
12	21	s2	a	3.75	32
12	21	s2	b	.	32
12	32	ox	a	2.6667	27
12	32	ox	b	.	14
12	32	s1	a	5	12
12	32	s1	b	3.3333	25
12	32	s2	a	1.5	19
12	32	s2	b	3	25
12	33	ox	a	3.5	24
12	33	ox	b	3	37
12	33	s1	a	.	53
12	33	s1	b	.	65
12	33	s2	a	3	42
12	33	s2	b	2	47
12	40	ox	a	.	23
12	40	ox	b	2	31
12	40	s1	a	3	21
12	40	s1	b	.	22
12	40	s2	a	1.5	35
12	40	s2	b	.	41
12	42	ox	a	.	30
12	42	ox	b	.	24
12	42	s1	a	.	29
12	42	s1	b	2.3333	28
12	42	s2	a	.	28
12	42	s2	b	1	32
12	45	ox	a	1	36
12	45	ox	b	.	21
12	45	s1	a	5.5	40
12	45	s1	b	3	25
12	45	s2	a	.	54
12	45	s2	b	1	58
12	47	ox	a	5	37
12	47	ox	b	2.25	30
12	47	s1	a	1	23
12	47	s1	b	.	16
12	47	s2	a	1.3333	31
12	47	s2	b	.	20
12	48	ox	a	.	40
12	48	ox	b	.	36
12	48	s1	a	.	21
12	48	s1	b	.	32
12	48	s2	a	2.3333	25
12	48	s2	b	.	33
12	49	ox	a	6	52
12	49	ox	b	.	41
12	49	s1	a	.	18
12	49	s1	b	1	27
12	49	s2	a	.	53
12	49	s2	b	2	68
12	50	ox	a	.	26
12	50	ox	b	.	42
12	50	s1	a	.	35
12	50	s1	b	.	24
12	50	s2	a	1	15
12	50	s2	b	.	10
12	51	ox	a	1.6667	42
12	51	ox	b	.	33
12	51	s1	a	.	49
12	51	s1	b	.	34
12	51	s2	a	.	24
12	51	s2	b	.	35
12	52	ox	a	3.3333	43
12	52	ox	b	.	67
12	52	s1	a	.	43
12	52	s1	b	.	26
12	52	s2	a	.	46
12	52	s2	b	.	39
12	53	ox	a	4.5	51
12	53	ox	b	.	49
12	53	s1	a	.	50
12	53	s1	b	.	49
12	53	s2	a	2	31
12	53	s2	b	.	44
12	54	ox	a	2	54
12	54	ox	b	.	43
12	54	s1	a	.	58
12	54	s1	b	.	66
12	54	s2	a	.	54
12	54	s2	b	.	49
13	9	ox	a	2.7143	39
13	9	ox	b	4.5	31
13	9	s1	a	2.5	23
13	9	s1	b	2	25
13	9	s2	a	3	24
13	9	s2	b	5	23
13	16	ox	a	1.8333	38
13	16	ox	b	3	42
13	16	s1	a	4	30
13	16	s1	b	3.3333	33
13	16	s2	a	3.5556	42
13	16	s2	b	2.5	49
13	17	ox	a	1.5	33
13	17	ox	b	1	23
13	17	s1	a	.	39
13	17	s1	b	1	39
13	17	s2	a	1.6667	87
13	17	s2	b	5	66
13	18	ox	a	1.3333	27
13	18	ox	b	5	30
13	18	s1	a	3.6667	34
13	18	s1	b	3	32
13	18	s2	a	2	11
13	18	s2	b	1.5	13
13	19	ox	a	4	17
13	19	ox	b	2	27
13	19	s1	a	2	23
13	19	s1	b	1	42
13	19	s2	a	2	40
13	19	s2	b	2	26
13	20	ox	a	3.8571	27
13	20	ox	b	3.4	31
13	20	s1	a	1	26
13	20	s1	b	3.6667	37
13	20	s2	a	3.8333	40
13	21	ox	a	2.2857	28
13	21	ox	b	3	23
13	21	s1	a	1.5	19
13	21	s1	b	1	21
13	21	s2	a	1	29
13	21	s2	b	3	38
13	32	ox	a	5.3333	25
13	32	ox	b	4	14
13	32	s1	a	2.5	10
13	32	s1	b	4.2	23
13	32	s2	a	4	17
13	32	s2	b	5	21
13	33	ox	a	4	22
13	33	ox	b	4	23
13	33	s1	a	1	44
13	33	s1	b	2.5	52
13	33	s2	a	2.5	36
13	33	s2	b	3.3333	42
13	40	ox	a	3.5	21
13	40	ox	b	1.8	27
13	40	s1	a	.	17
13	40	s1	b	1.5	20
13	40	s2	a	2.5	28
13	40	s2	b	1	28
13	42	ox	a	1	21
13	42	ox	b	4.6667	32
13	42	s1	a	2	29
13	42	s1	b	3	32
13	42	s2	a	1.25	27
13	42	s2	b	1	25
13	45	ox	a	2	22
13	45	ox	b	1	23
13	45	s1	a	4.5	26
13	45	s1	b	2.5	26
13	45	s2	a	1.5	43
13	45	s2	b	1	29
13	47	ox	a	5.8	38
13	47	ox	b	1.8	27
13	47	s1	a	1	15
13	47	s1	b	1	12
13	47	s2	a	4	24
13	47	s2	b	.	14
13	48	ox	a	2.6667	32
13	48	ox	b	1	28
13	48	s1	a	.	10
13	48	s1	b	3	32
13	48	s2	a	3	27
13	48	s2	b	1.5	18
13	49	ox	a	2	40
13	49	ox	b	3.5	34
13	49	s1	a	2	19
13	49	s1	b	.	20
13	49	s2	a	.	37
13	49	s2	b	1	54
13	50	ox	a	1	34
13	50	ox	b	1	32
13	50	s1	a	2	26
13	50	s1	b	2.25	20
13	50	s2	a	1	19
13	50	s2	b	1.5	10
13	51	ox	a	6.3333	44
13	51	ox	b	2	23
13	51	s1	a	1.5	58
13	51	s1	b	1	41
13	51	s2	a	.	27
13	51	s2	b	4	36
13	52	ox	a	2	32
13	52	ox	b	5	60
13	52	s1	a	.	38
13	52	s1	b	1	32
13	52	s2	a	4	40
13	52	s2	b	5	39
13	53	ox	a	2	39
13	53	ox	b	4	53
13	53	s1	a	.	31
13	53	s1	b	.	43
13	53	s2	a	4.6667	33
13	53	s2	b	22	47
13	54	ox	a	.	46
13	54	ox	b	.	36
13	54	s1	a	1.5	63
13	54	s1	b	4.5	61
13	54	s2	a	5.5	35
13	54	s2	b	.	50
14	9	ox	a	4.8	30
14	9	ox	b	6	37
14	9	s1	a	4	22
14	9	s1	b	3.5	24
14	9	s2	a	3	24
14	9	s2	b	3	25
14	16	ox	a	3.5	37
14	16	ox	b	3	36
14	16	s1	a	3.3333	39
14	16	s1	b	4	34
14	16	s2	a	3	42
14	16	s2	b	3.6	44
14	17	ox	a	2	36
14	17	ox	b	1.5	30
14	17	s1	a	1	35
14	17	s1	b	2	23
14	17	s2	a	.	85
14	17	s2	b	.	77
14	18	ox	a	1.5	28
14	18	ox	b	5.5	29
14	18	s1	a	2	25
14	18	s1	b	2.25	36
14	18	s2	a	2	12
14	18	s2	b	3	17
14	19	ox	a	2.5	23
14	19	ox	b	4.5	24
14	19	s1	a	5	22
14	19	s1	b	.	49
14	19	s2	a	2	42
14	19	s2	b	1	33
14	20	ox	a	1	18
14	20	ox	b	.	25
14	20	s1	a	2	25
14	20	s1	b	2.75	41
14	20	s2	a	.	34
14	21	ox	a	1.75	23
14	21	ox	b	1.5	19
14	21	s1	a	2	19
14	21	s1	b	2	27
14	21	s2	a	2	32
14	21	s2	b	2	32
14	32	ox	a	2.3333	22
14	32	ox	b	.	10
14	32	s1	a	2	11
14	32	s1	b	1.6667	23
14	32	s2	a	3	22
14	32	s2	b	2.3333	28
14	33	ox	a	.	14
14	33	ox	b	2.5	30
14	33	s1	a	2.5	51
14	33	s1	b	3	56
14	33	s2	a	.	36
14	33	s2	b	2.6667	46
14	40	ox	a	1	27
14	40	ox	b	3	24
14	40	s1	a	.	19
14	40	s1	b	1	20
14	40	s2	a	2	30
14	40	s2	b	1	32
14	42	ox	a	.	20
14	42	ox	b	3.1667	38
14	42	s1	a	.	42
14	42	s1	b	2.3333	38
14	42	s2	a	1	23
14	42	s2	b	2	35
14	45	ox	a	3	23
14	45	ox	b	.	23
14	45	s1	a	1	28
14	45	s1	b	1.25	16
14	45	s2	a	2.7143	47
14	45	s2	b	.	32
14	47	ox	a	6	35
14	47	ox	b	3	23
14	47	s1	a	3	15
14	47	s1	b	1	10
14	47	s2	a	12	31
14	47	s2	b	2.5	17
14	48	ox	a	5.8	26
14	48	ox	b	2	33
14	48	s1	a	2	13
14	48	s1	b	.	28
14	48	s2	a	4.5	29
14	48	s2	b	1.3333	25
14	49	ox	a	2.25	32
14	49	ox	b	1.5	31
14	49	s1	a	1	20
14	49	s1	b	1	20
14	49	s2	a	2	50
14	49	s2	b	1.7143	58
14	50	ox	a	1.6667	28
14	50	ox	b	4	36
14	50	s1	a	4.75	34
14	50	s1	b	2.5	22
14	50	s2	a	1.3333	17
14	50	s2	b	1.6667	14
14	51	ox	a	1.7	35
14	51	ox	b	1.6667	21
14	51	s1	a	3.5	35
14	51	s1	b	2.8889	31
14	51	s2	a	1.8333	28
14	51	s2	b	1	26
14	52	ox	a	2.6	37
14	52	ox	b	2	44
14	52	s1	a	1.7143	35
14	52	s1	b	1.3333	32
14	52	s2	a	7	38
14	52	s2	b	5.25	47
14	53	ox	a	2.1667	32
14	53	ox	b	4.125	44
14	53	s1	a	2.2	31
14	53	s1	b	2.4286	44
14	53	s2	a	2	40
14	53	s2	b	2.75	52
14	54	ox	a	3.25	31
14	54	ox	b	2.5	33
14	54	s1	a	3.5	61
14	54	s1	b	2	53
14	54	s2	a	1.75	33
14	54	s2	b	4.2	49
17	9	ox	a	.	41
17	9	ox	b	.	27
17	9	s1	a	.	29
17	9	s1	b	3.25	32
17	9	s2	a	1	37
17	9	s2	b	.	29
17	16	ox	a	.	27
17	16	ox	b	3	33
17	16	s1	a	.	31
17	16	s1	b	.	34
17	16	s2	a	.	40
17	16	s2	b	.	41
17	17	ox	a	.	34
17	17	ox	b	2	25
17	17	s1	a	1.25	45
17	17	s1	b	.	27
17	17	s2	a	.	69
17	17	s2	b	.	78
17	18	ox	a	.	18
17	18	ox	b	1.5	29
17	18	s1	a	.	24
17	18	s1	b	1	27
17	18	s2	a	.	15
17	18	s2	b	3	23
17	19	ox	a	1	20
17	19	ox	b	.	32
17	19	s1	a	2.5	19
17	19	s1	b	.	43
17	19	s2	a	.	37
17	19	s2	b	1	24
17	20	ox	a	8	19
17	20	ox	b	1.5	21
17	20	s1	a	2	17
17	20	s1	b	4	29
17	20	s2	a	3.5	39
17	21	ox	a	1.6667	20
17	21	ox	b	2	19
17	21	s1	a	.	19
17	21	s1	b	.	28
17	21	s2	a	2.5	29
17	21	s2	b	.	22
17	32	ox	a	2	27
17	32	ox	b	14	21
17	32	s1	a	14	22
17	32	s1	b	4.3333	33
17	32	s2	a	4	22
17	32	s2	b	4.5	31
17	33	ox	a	2.5	14
17	33	ox	b	1.3333	34
17	33	s1	a	2	48
17	33	s1	b	1	47
17	33	s2	a	2	33
17	33	s2	b	1	39
17	40	ox	a	4.6667	34
17	40	ox	b	2.6667	33
17	40	s1	a	1.6667	16
17	40	s1	b	.	24
17	40	s2	a	2	52
17	40	s2	b	1.5	40
17	42	ox	a	1.5	15
17	42	ox	b	1	27
17	42	s1	a	1	34
17	42	s1	b	3	40
17	42	s2	a	2	30
17	42	s2	b	1	39
17	45	ox	a	2	18
17	45	ox	b	2.6667	21
17	45	s1	a	2	16
17	45	s1	b	1	26
17	45	s2	a	1	45
17	45	s2	b	1.5	29
17	47	ox	a	5	28
17	47	ox	b	3	26
17	47	s1	a	.	14
17	47	s1	b	.	16
17	47	s2	a	5	36
17	47	s2	b	.	14
17	48	ox	a	1	13
17	48	ox	b	7	24
17	48	s1	a	3	12
17	48	s1	b	6	26
17	48	s2	a	1	24
17	48	s2	b	1.5	23
17	49	ox	a	.	29
17	49	ox	b	1	32
17	49	s1	a	.	21
17	49	s1	b	1.5	16
17	49	s2	a	2	40
17	49	s2	b	1	45
17	50	ox	a	3	33
17	50	ox	b	1	41
17	50	s1	a	1.5	33
17	50	s1	b	3	35
17	50	s2	a	.	34
17	50	s2	b	3	24
17	51	ox	a	.	38
17	51	ox	b	1	23
17	51	s1	a	1.5	43
17	51	s1	b	.	35
17	51	s2	a	.	36
17	51	s2	b	.	47
17	52	ox	a	.	57
17	52	ox	b	.	63
17	52	s1	a	6.25	60
17	52	s1	b	.	39
17	52	s2	a	3	54
17	52	s2	b	5	60
17	53	ox	a	.	30
17	53	ox	b	.	48
17	53	s1	a	1	49
17	53	s1	b	.	50
17	53	s2	a	.	46
17	53	s2	b	.	49
17	54	ox	a	.	30
17	54	ox	b	1	38
17	54	s1	a	.	70
17	54	s1	b	.	72
17	54	s2	a	6.2	60
17	54	s2	b	8	38
18	9	ox	a	2	.
18	9	s1	a	1	.
18	9	s1	b	1	.
18	9	s2	b	1	.
18	16	ox	a	1	.
18	16	ox	b	3.5	.
18	16	s1	a	1.5	.
18	16	s1	b	1	.
18	16	s2	a	1	.
18	16	s2	b	1	.
18	17	ox	b	4	.
18	17	s1	a	3	.
18	17	s1	b	1	.
18	18	ox	b	2	.
18	18	s1	a	1.5	.
18	19	s1	a	2	.
18	19	s1	b	1	.
18	20	ox	a	1.3333	.
18	20	ox	b	4	.
18	20	s1	a	1	.
18	20	s2	a	1	.
18	21	ox	a	1.5	.
18	21	ox	b	1	.
18	21	s1	a	1.3333	.
18	21	s2	a	3	.
18	21	s2	b	2	.
18	32	ox	a	12	.
18	32	s1	a	8	.
18	32	s1	b	5	.
18	32	s2	b	2	.
18	33	ox	a	1	.
18	33	s1	a	4	.
18	33	s2	a	2	.
18	40	ox	a	4	.
18	40	s1	a	1.6667	.
18	40	s2	b	2	.
18	42	ox	a	1	.
18	42	s1	a	1.4	.
18	42	s1	b	2.2	.
18	42	s2	a	2.5	.
18	42	s2	b	1.5	.
18	45	ox	a	3	.
18	45	ox	b	2	.
18	45	s1	a	2.3333	.
18	45	s1	b	1	.
18	45	s2	b	1.75	.
18	47	ox	a	3	.
18	47	ox	b	1	.
18	47	s1	a	3	.
18	47	s1	b	1	.
18	48	s1	a	1	.
18	48	s1	b	4	.
18	49	ox	a	2	.
18	49	ox	b	1	.
18	49	s2	a	3	.
18	49	s2	b	3	.
18	50	ox	b	3.6667	.
18	50	s1	a	2	.
18	50	s1	b	2	.
18	50	s2	a	4	.
18	51	ox	a	3	.
18	53	ox	b	2	.
18	53	s1	a	5	.
18	53	s1	b	1	.
18	53	s2	a	1	.
18	53	s2	b	7	.
18	54	ox	b	1	.
18	54	s2	a	1	.
19	9	ox	a	1.75	33
19	9	ox	b	3.5	19
19	9	s1	a	3.5	30
19	9	s1	b	1.5	39
19	9	s2	a	3.5	26
19	9	s2	b	1.5	30
19	16	ox	a	1.5	17
19	16	ox	b	2.625	33
19	16	s1	a	2	42
19	16	s1	b	1.3333	34
19	16	s2	a	2.5	26
19	16	s2	b	3.6	31
19	17	ox	a	2	21
19	17	ox	b	1.5	30
19	17	s1	a	2.5	43
19	17	s1	b	1	30
19	17	s2	a	2.5	72
19	17	s2	b	.	69
19	18	ox	a	1	14
19	18	ox	b	4	27
19	18	s1	a	3	23
19	18	s1	b	4	24
19	18	s2	a	.	14
19	18	s2	b	2.5	24
19	19	ox	a	2	12
19	19	ox	b	3	25
19	19	s1	a	1.6667	21
19	19	s1	b	.	59
19	19	s2	a	2	45
19	19	s2	b	1	31
19	20	ox	a	1.5	5
19	20	ox	b	1.8	12
19	20	s1	a	1	14
19	20	s1	b	2.75	29
19	20	s2	a	1.6667	35
19	21	ox	a	1.4	15
19	21	ox	b	1	12
19	21	s1	a	1.6	14
19	21	s1	b	1.7778	19
19	21	s2	a	4	25
19	21	s2	b	4	23
19	32	ox	a	6	18
19	32	ox	b	4	14
19	32	s1	a	2	13
19	32	s1	b	2.5	25
19	32	s2	a	2	27
19	32	s2	b	2.5	33
19	33	ox	a	1	19
19	33	ox	b	.	29
19	33	s1	a	2	41
19	33	s1	b	1	39
19	33	s2	a	1.5	30
19	33	s2	b	1	33
19	40	ox	a	3.3333	25
19	40	ox	b	6.5	29
19	40	s1	a	1.5	22
19	40	s1	b	2.25	24
19	40	s2	a	.	57
19	40	s2	b	3.6667	42
19	42	ox	a	1.5	18
19	42	ox	b	3	26
19	42	s1	a	2	35
19	42	s1	b	2.6667	36
19	42	s2	a	.	30
19	42	s2	b	1	29
19	45	ox	a	2.7143	18
19	45	ox	b	2.3333	15
19	45	s1	a	2.5	25
19	45	s1	b	.	22
19	45	s2	a	5	39
19	45	s2	b	2.5	32
19	47	ox	a	4	32
19	47	ox	b	1.5	25
19	47	s1	a	.	8
19	47	s1	b	2	15
19	47	s2	a	1.25	25
19	47	s2	b	1.3333	15
19	48	ox	a	.	7
19	48	ox	b	1	9
19	48	s1	a	.	11
19	48	s1	b	1.3333	18
19	48	s2	a	1	29
19	48	s2	b	3	26
19	49	ox	a	1	17
19	49	ox	b	1.5	12
19	49	s1	a	6	23
19	49	s1	b	2.5	9
19	49	s2	a	1	33
19	49	s2	b	1	30
19	50	ox	a	2.2222	35
19	50	ox	b	4.5	30
19	50	s1	a	2.5	24
19	50	s1	b	2.6	23
19	50	s2	a	4.25	27
19	50	s2	b	3	27
19	51	ox	a	3.5	21
19	51	ox	b	2.5	10
19	51	s1	a	1.5	46
19	51	s1	b	3	31
19	51	s2	a	2	35
19	51	s2	b	.	52
19	52	ox	a	3	31
19	52	ox	b	6.4	49
19	52	s1	a	2	35
19	52	s1	b	4.5	33
19	52	s2	a	1.75	43
19	52	s2	b	3.8	48
19	53	ox	a	.	6
19	53	ox	b	2.2	31
19	53	s1	a	1	24
19	53	s1	b	1	22
19	53	s2	a	3.4286	35
19	53	s2	b	1	46
19	54	ox	a	1	14
19	54	ox	b	4	36
19	54	s1	a	2	45
19	54	s1	b	3	62
19	54	s2	a	1.6	37
19	54	s2	b	4.75	30
20	9	ox	a	2.25	25
20	9	ox	b	3.6667	17
20	9	s1	a	2.5	22
20	9	s1	b	2	23
20	9	s2	a	3	24
20	9	s2	b	3.3333	19
20	16	ox	a	2.25	21
20	16	ox	b	2.75	17
20	16	s1	a	1.5	24
20	16	s1	b	1.4	26
20	16	s2	a	1	18
20	16	s2	b	2.8333	27
20	17	ox	a	1	16
20	17	ox	b	1	17
20	17	s1	a	4	20
20	17	s1	b	2	15
20	17	s2	a	1	70
20	17	s2	b	.	58
20	18	ox	a	2.5	14
20	18	ox	b	1	18
20	18	s1	a	1	13
20	18	s1	b	1	26
20	18	s2	a	1	12
20	18	s2	b	2	14
20	19	ox	a	1	11
20	19	ox	b	1.5	19
20	19	s1	a	.	11
[truncated: 211 more rows]

## Sheet: Experiment 1 total visits
fam	poll	octet	cw	flwrs	visits
9	ox	a	23.8143	27.814	59
9	ox	b	24.9571	20.5346	44
9	s1	a	22.35	16.5688	54
9	s1	b	22.8667	14.384	58
9	s2	a	20.95	16.5455	30
9	s2	b	20.9167	18.0952	41
16	ox	a	23.26	29.001	81
16	ox	b	25.0375	27.1165	66
16	s1	a	23.86	22.006	41
16	s1	b	24.2	25.8687	56
16	s2	a	26.9	27.0239	49
16	s2	b	26.4286	29.8305	55
17	ox	a	23.05	24.3357	59
17	ox	b	22.825	24.2796	70
17	s1	a	16.2	23.7158	44
17	s1	b	15.375	20.8263	33
17	s2	a	14.7571	59.0626	16
17	s2	b	16.8875	67.9436	6
18	ox	a	21.7167	21.7179	60
18	ox	b	21.8571	25.1481	66
18	s1	a	19.12	24.3226	46
18	s1	b	19.925	22.0935	36
18	s2	a	20.5	8.7799	19
18	s2	b	22.5	12.996	25
19	ox	a	18.9857	16.5733	21
19	ox	b	17.6833	21.1395	29
19	s1	a	18.2714	16.3578	31
19	s1	b	15.84	28.7106	16
19	s2	a	16.7875	27.9351	33
19	s2	b	18.0857	20.557	32
20	ox	a	25.1125	18.7926	66
20	ox	b	24.0125	23.3267	53
20	s1	a	21.15	26.6899	35
20	s1	b	17	29.5771	43
20	s2	a	20.5	27.014	47
21	ox	a	25.8125	22.4661	76
21	ox	b	21.85	21.439	72
21	s1	a	27.95	17.0798	49
21	s1	b	26.1833	19.8532	59
21	s2	a	25.6286	24.34	48
21	s2	b	24.2714	24.4244	26
32	ox	a	22.7	17.3933	45
32	ox	b	20.3	11.3269	36
32	s1	a	22.9	6.543	36
32	s1	b	26.7667	14.6117	57
32	s2	a	24.28	15.5176	35
32	s2	b	23.4667	16.7513	45
33	ox	a	19.85	18.5515	34
33	ox	b	19.58	22.4693	35
33	s1	a	24.725	32.6169	43
33	s1	b	24	41.8493	39
33	s2	a	22.2375	28.5611	29
33	s2	b	22.2375	33.8202	47
40	ox	a	25.84	14.8936	44
40	ox	b	24.75	19.709	43
40	s1	a	18.9	13.8639	28
40	s1	b	21.7	18.1758	30
40	s2	a	22.5714	26.5465	41
40	s2	b	21.0857	30.3676	37
42	ox	a	27.8125	18.2832	50
42	ox	b	27.2143	22.8232	42
42	s1	a	26.6	22.9625	49
42	s1	b	26.4571	23.0628	56
42	s2	a	20.76	18.8004	31
42	s2	b	22.7667	19.5528	35
45	ox	a	26.8875	22.9218	56
45	ox	b	27.3625	20.2603	53
45	s1	a	23.0714	27.9085	54
45	s1	b	22.9714	19.7756	36
45	s2	a	22.4167	37.2836	34
45	s2	b	22.7	32.6635	47
47	ox	a	22.5	25.2035	51
47	ox	b	20.7429	20.9961	59
47	s1	a	16.9857	13.9633	25
47	s1	b	17.12	11.1126	16
47	s2	a	16.0143	23.2216	34
47	s2	b	17.0143	14.8228	19
48	ox	a	21.5429	27.1637	43
48	ox	b	19.5	30.4328	37
48	s1	a	19.8857	17.0723	18
48	s1	b	19.4	29.5105	29
48	s2	a	22.0625	18.4244	43
48	s2	b	25.2286	20.7025	27
49	ox	a	20.825	30.711	55
49	ox	b	23.1	24.9685	44
49	s1	a	19.1429	19.5425	22
49	s1	b	19.7833	16.4795	27
49	s2	a	17.0125	37.3635	27
49	s2	b	18.75	46.0589	49
50	ox	a	23.7	18.6151	58
50	ox	b	23.1143	24.8604	55
50	s1	a	23.025	21.529	36
50	s1	b	19.32	14.3314	40
50	s2	a	22.2	10.3544	31
50	s2	b	16.5	7.3107	20
51	ox	a	23.5875	26.1191	53
51	ox	b	21.35	18.5435	41
51	s1	a	18.0125	33.9876	46
51	s1	b	19.0857	25.1298	40
51	s2	a	17.66	19.5676	28
51	s2	b	18.4333	25.1879	19
52	ox	a	26.6143	32.1677	51
52	ox	b	21.6286	37.4483	39
52	s1	a	24.85	23.3408	47
52	s1	b	22.2167	20.2531	28
52	s2	a	22.4833	26.9537	54
52	s2	b	23	29.7203	44
53	ox	a	19.75	29.4489	37
53	ox	b	21.2	33.2612	49
53	s1	a	19.7625	27.0032	39
53	s1	b	21.85	36.4508	44
53	s2	a	24.475	20.3009	51
53	s2	b	24.8714	33.749	59
54	ox	a	23.7429	29.0032	48
54	ox	b	22.4714	28.3059	34
54	s1	a	19.4125	38.6538	41
54	s1	b	21.0375	41.4033	48
54	s2	a	20.98	27.2729	49
54	s2	b	23.1429	32.9419	33

## Sheet: Experiment 2 visits
date	pop	fam	breed	block	flwrs	visits	probes
3	DP	1	O	A	13	1	4
3	DP	5	O	C	2	0	.
3	DP	7	O	D	6	0	.
3	DP	7	S	A	13	2	1.5
3	DP	7	S	B	18	6	3.66667
3	DP	7	S	E	3	0	.
3	DP	8	O	A	1	0	.
3	DP	8	O	D	6	1	1
3	DP	8	S	A	17	3	1.33333
3	DP	8	S	B	3	4	1.25
3	DP	8	S	C	2	2	1.5
3	DP	8	S	D	5	1	2
3	DP	14	O	A	2	2	2
3	DP	14	O	B	2	2	1
3	DP	14	O	C	17	3	2
3	DP	14	O	E	4	0	.
3	DP	14	S	A	14	3	1.33333
3	DP	14	S	B	9	0	.
3	DP	14	S	E	10	0	.
3	DP	20	O	E	2	1	1
3	DP	20	S	A	4	1	1
3	DP	20	S	B	7	0	.
3	DP	20	S	D	2	0	.
3	DP	21	O	A	5	4	1.75
3	DP	21	O	B	7	5	2.4
3	DP	21	O	C	2	2	2.5
3	DP	21	O	D	6	2	2.5
3	DP	21	O	E	12	5	1.8
3	DP	21	S	A	7	2	1
3	DP	21	S	B	7	4	1.25
3	DP	21	S	C	1	3	1
3	DP	23	O	C	1	1	1
3	DP	23	O	D	3	1	1
3	DP	23	O	E	1	1	1
3	DP	23	S	C	1	0	.
3	DP	24	S	D	1	0	.
3	DP	25	O	A	11	1	2
3	DP	30	O	B	2	4	1.5
3	DP	30	O	C	2	1	1
3	DP	30	S	A	2	2	1
3	DP	30	S	C	3	0	.
3	DP	31	O	C	3	1	1
3	DP	31	O	D	6	1	1
3	DP	31	O	E	2	0	.
3	DP	31	S	A	2	1	1
3	DP	31	S	C	4	2	2
3	DP	32	O	D	2	3	1
3	DP	32	S	A	7	1	1
3	DP	32	S	B	5	0	.
3	DP	32	S	D	12	1	2
3	DP	33	O	B	6	1	1
3	DP	33	O	C	4	0	.
3	DP	33	O	E	12	0	.
3	DP	36	O	A	3	0	.
3	DP	37	O	B	1	3	2
3	DP	37	S	C	2	1	2
3	DP	38	O	B	9	4	1.75
3	DP	38	O	C	10	3	1.66667
3	DP	38	O	D	3	2	1
3	DP	38	O	E	12	1	2
3	DP	39	O	A	6	2	2.5
3	DP	39	O	D	10	1	2
3	DP	39	O	E	9	4	2.75
3	DP	39	S	B	4	2	1.5
3	DP	39	S	C	7	1	1
3	DP	40	O	A	11	1	3
3	DP	40	O	B	5	3	3
3	DP	40	O	D	10	1	4
3	DP	40	O	E	12	1	2
3	DP	40	S	B	4	2	2
3	DP	41	S	A	3	4	2
3	DP	41	S	C	4	2	1
3	DP	45	S	A	1	0	.
3	DP	46	O	B	3	2	1
3	DP	46	O	C	2	0	.
3	DP	46	O	D	6	3	1.66667
3	DP	46	S	A	15	0	.
3	DP	46	S	B	14	0	.
3	DP	46	S	C	2	0	.
3	DP	46	S	D	2	2	1
3	DP	46	S	E	19	2	2
4	DP	1	O	A	12	2	1.5
4	DP	5	O	C	3	1	2
4	DP	5	O	D	1	1	1
4	DP	7	O	D	6	0	.
4	DP	7	S	A	15	1	2
4	DP	7	S	B	17	5	1.4
4	DP	7	S	E	4	1	3
4	DP	8	O	A	2	1	1
4	DP	8	O	D	6	4	2
4	DP	8	S	A	16	1	3
4	DP	8	S	B	7	4	1.5
4	DP	8	S	C	3	1	1
4	DP	8	S	D	4	0	.
4	DP	14	O	A	2	3	1
4	DP	14	O	B	3	3	1.33333
4	DP	14	O	C	15	0	.
4	DP	14	O	E	6	2	1
4	DP	14	S	A	17	1	2
4	DP	14	S	B	10	1	1
4	DP	14	S	E	12	0	.
4	DP	20	O	E	3	0	.
4	DP	20	S	A	6	2	1
4	DP	20	S	B	9	0	.
4	DP	20	S	D	3	1	3
4	DP	21	O	A	7	2	2.5
4	DP	21	O	B	6	4	1.25
4	DP	21	O	C	6	4	2.5
4	DP	21	O	D	8	3	3.33333
4	DP	21	O	E	12	4	1.5
4	DP	21	S	A	7	1	1
4	DP	21	S	B	8	6	1.66667
4	DP	21	S	C	2	1	2
4	DP	23	O	C	2	5	1.8
4	DP	23	O	E	3	2	2.5
4	DP	24	S	D	1	0	.
4	DP	25	O	A	12	0	.
4	DP	30	O	C	3	2	1.5
4	DP	30	S	C	4	0	.
4	DP	31	O	C	4	2	2
4	DP	31	O	D	6	1	1
4	DP	31	O	E	2	1	1
4	DP	31	S	A	3	1	3
4	DP	31	S	C	4	1	1
4	DP	32	O	D	4	4	2.25
4	DP	32	S	A	10	2	1.5
4	DP	32	S	B	5	1	1
4	DP	32	S	D	15	2	1
4	DP	33	O	B	8	0	.
4	DP	33	O	C	6	1	2
4	DP	33	O	E	15	3	1
4	DP	36	O	A	2	0	.
4	DP	37	O	B	2	2	1.5
4	DP	37	S	C	3	0	.
4	DP	38	O	B	7	3	1
4	DP	38	O	C	11	2	2
4	DP	38	O	D	3	0	.
4	DP	38	O	E	12	2	3
4	DP	39	O	A	8	2	1
4	DP	39	O	D	7	2	1
4	DP	39	O	E	10	2	2.5
4	DP	39	S	B	4	1	3
4	DP	39	S	C	8	0	.
4	DP	40	O	A	13	1	3
4	DP	40	O	B	7	6	1.66667
4	DP	40	O	D	14	4	1.25
4	DP	40	O	E	14	5	1.8
4	DP	40	S	B	7	3	1
4	DP	41	S	A	5	1	1
4	DP	41	S	C	8	2	1
4	DP	46	O	B	5	3	1.33333
4	DP	46	O	C	2	1	3
4	DP	46	O	D	4	1	1
4	DP	46	S	A	20	3	1.33333
4	DP	46	S	B	14	0	.
4	DP	46	S	C	2	2	2.5
4	DP	46	S	D	2	1	1
4	DP	46	S	E	18	0	.
6	DP	1	O	A	6	2	2.5
6	DP	1	O	C	3	0	.
6	DP	1	S	E	2	1	1
6	DP	5	O	B	1	2	1
6	DP	5	O	C	2	1	1
6	DP	5	S	A	2	0	.
6	DP	7	O	D	10	0	.
6	DP	7	S	A	13	1	1
6	DP	7	S	B	12	6	1.5
6	DP	7	S	C	2	0	.
6	DP	7	S	E	2	1	1
6	DP	8	O	A	10	4	1.5
6	DP	8	O	D	7	6	1.5
6	DP	8	O	E	3	0	.
6	DP	8	S	A	10	0	.
6	DP	8	S	B	7	5	1.6
6	DP	8	S	C	4	0	.
6	DP	8	S	D	6	1	1
6	DP	10	O	C	1	0	.
6	DP	11	S	C	1	0	.
6	DP	14	O	A	5	1	1
6	DP	14	O	B	9	4	1.75
6	DP	14	O	C	6	0	.
6	DP	14	O	E	3	1	3
6	DP	14	S	A	8	1	6
6	DP	14	S	B	7	0	.
6	DP	14	S	E	10	0	.
6	DP	17	S	E	2	0	.
6	DP	20	O	B	1	0	.
6	DP	20	O	E	3	1	1
6	DP	20	S	A	7	0	.
6	DP	20	S	B	7	2	1
6	DP	20	S	D	2	2	1.5
6	DP	21	O	A	3	3	1.33333
6	DP	21	O	B	8	7	1.71429
6	DP	21	O	C	3	1	2
6	DP	21	O	D	2	2	1
6	DP	21	O	E	8	3	1.66667
6	DP	21	S	A	7	0	.
6	DP	21	S	B	3	0	.
6	DP	21	S	C	1	3	1.33333
6	DP	21	S	E	2	1	1
6	DP	23	O	C	6	2	1.5
6	DP	23	O	D	3	5	2
6	DP	23	O	E	2	5	1.2
6	DP	23	S	C	3	1	1
6	DP	24	O	E	1	0	.
6	DP	24	S	D	1	0	.
6	DP	25	O	A	6	1	1
6	DP	25	O	C	1	0	.
6	DP	30	O	B	2	2	1.5
6	DP	30	O	C	2	1	1
6	DP	30	S	A	6	1	2
6	DP	30	S	C	2	0	.
6	DP	30	S	E	3	0	.
6	DP	31	O	C	3	0	.
6	DP	31	O	D	3	1	2
6	DP	31	O	E	3	1	2
6	DP	31	S	C	5	0	.
6	DP	32	O	A	2	0	.
6	DP	32	O	D	8	4	2.5
6	DP	32	S	A	3	1	5
6	DP	32	S	B	6	1	1
6	DP	32	S	D	6	2	1
6	DP	33	O	A	2	4	2
6	DP	33	O	B	7	0	.
6	DP	33	O	C	9	0	.
6	DP	33	O	D	3	3	1
6	DP	33	O	E	5	0	.
6	DP	36	O	A	2	1	1
6	DP	37	O	B	2	2	1
6	DP	37	S	C	1	0	.
6	DP	38	O	B	3	2	1.5
6	DP	38	O	C	3	0	.
6	DP	38	O	D	3	2	1
6	DP	38	O	E	5	2	2
6	DP	38	S	D	1	1	1
6	DP	39	O	A	7	0	.
6	DP	39	O	D	6	2	3
6	DP	39	O	E	10	2	2
6	DP	39	S	B	5	2	3
6	DP	39	S	C	6	1	2
6	DP	40	O	A	6	2	2
6	DP	40	O	B	1	1	1
6	DP	40	O	D	6	4	1.25
6	DP	40	O	E	5	2	1.5
6	DP	40	S	B	6	8	1.5
6	DP	41	O	C	8	0	.
6	DP	41	S	A	2	1	1
6	DP	46	O	B	4	1	1
6	DP	46	O	C	2	1	1
6	DP	46	O	D	3	0	.
6	DP	46	S	A	10	0	.
6	DP	46	S	B	5	0	.
6	DP	46	S	C	4	0	.
6	DP	46	S	E	8	0	.
7	DP	1	O	A	2	2	1.5
7	DP	1	O	C	3	1	3
7	DP	1	O	D	1	1	1
7	DP	1	S	B	1	1	1
7	DP	1	S	E	1	0	.
7	DP	3	S	B	1	0	.
7	DP	5	O	B	3	1	2
7	DP	5	O	D	3	2	1
7	DP	5	S	A	3	0	.
7	DP	7	O	B	1	1	1
7	DP	7	O	D	10	3	1.66667
7	DP	7	S	A	6	1	2
7	DP	7	S	B	9	3	4
7	DP	7	S	C	2	1	1
7	DP	7	S	E	5	1	1
7	DP	8	O	A	4	1	1
7	DP	8	O	C	3	2	2
7	DP	8	O	D	5	1	1
7	DP	8	O	E	4	0	.
7	DP	8	S	A	6	0	.
7	DP	8	S	B	7	1	1
7	DP	8	S	C	5	3	1.66667
7	DP	8	S	D	8	0	.
7	DP	10	O	C	1	3	1
7	DP	11	S	C	1	0	.
7	DP	14	O	A	5	0	.
7	DP	14	O	B	4	5	1
7	DP	14	O	C	6	1	2
7	DP	14	O	E	6	1	1
7	DP	14	S	A	9	3	2.33333
7	DP	14	S	B	5	0	.
7	DP	14	S	E	8	0	.
7	DP	20	O	B	3	0	.
7	DP	20	O	E	2	2	2
7	DP	20	S	A	8	0	.
7	DP	20	S	B	8	0	.
7	DP	20	S	C	1	0	.
7	DP	20	S	D	1	0	.
7	DP	21	O	A	3	1	3
7	DP	21	O	B	5	1	2
7	DP	21	O	C	3	1	1
7	DP	21	O	D	4	6	1.66667
7	DP	21	O	E	7	2	1
7	DP	21	S	A	3	0	.
7	DP	21	S	B	1	0	.
7	DP	21	S	C	2	1	2
7	DP	23	O	B	1	0	.
7	DP	23	O	C	4	6	1.83333
7	DP	23	O	D	7	3	1
7	DP	23	O	E	3	3	1
7	DP	23	S	C	2	1	1
7	DP	24	O	E	1	0	.
7	DP	24	S	D	2	3	1.66667
7	DP	25	O	A	8	3	1.33333
7	DP	25	O	C	1	0	.
7	DP	25	O	D	1	0	.
7	DP	30	O	A	2	0	.
7	DP	30	O	B	1	0	.
7	DP	30	O	C	3	2	2
7	DP	30	O	E	2	0	.
7	DP	30	S	A	5	2	1
7	DP	30	S	C	3	3	1
7	DP	31	O	C	2	4	1
7	DP	31	O	D	3	3	1.33333
7	DP	31	O	E	3	1	1
7	DP	31	S	C	4	6	1.16667
7	DP	32	O	A	3	0	.
7	DP	32	O	D	3	5	2
7	DP	32	S	A	5	1	1
7	DP	32	S	B	5	0	.
7	DP	32	S	D	2	1	1
7	DP	33	O	A	3	0	.
7	DP	33	O	B	6	0	.
7	DP	33	O	C	6	1	1
7	DP	33	O	D	1	2	1
7	DP	33	O	E	8	1	1
7	DP	37	O	B	2	1	1
7	DP	37	S	C	1	0	.
7	DP	38	O	B	5	0	.
7	DP	38	O	C	4	3	1.33333
7	DP	38	O	D	3	0	.
7	DP	38	O	E	6	0	.
7	DP	38	S	A	1	1	1
7	DP	38	S	D	2	1	1
7	DP	39	O	A	6	0	.
7	DP	39	O	D	3	2	1.5
7	DP	39	O	E	5	3	2
7	DP	39	S	B	4	2	1.5
7	DP	39	S	C	6	2	1
7	DP	40	O	A	7	0	.
7	DP	40	O	B	2	3	3
7	DP	40	O	D	6	4	1.25
7	DP	40	O	E	7	1	1
7	DP	40	S	B	5	2	1
7	DP	41	O	A	2	0	.
7	DP	41	S	C	5	0	.
7	DP	46	O	B	3	2	1.5
7	DP	46	O	C	2	2	1
7	DP	46	O	D	5	3	1.66667
7	DP	46	S	A	5	1	1
7	DP	46	S	B	11	1	1
7	DP	46	S	C	4	4	1
7	DP	46	S	D	2	0	.
7	DP	46	S	E	11	0	.
8	DP	1	O	A	3	1	1
8	DP	1	O	C	2	0	.
8	DP	1	O	D	2	1	1
8	DP	1	S	A	2	0	.
8	DP	1	S	B	2	0	.
8	DP	1	S	E	2	3	1.33333
8	DP	3	O	E	1	0	.
8	DP	3	S	B	3	1	1
8	DP	5	O	B	3	1	1
8	DP	5	O	C	4	2	1
8	DP	5	O	D	4	1	1
8	DP	5	S	A	5	1	1
8	DP	7	S	A	12	0	.
8	DP	7	S	B	12	1	1
8	DP	7	S	C	2	0	.
8	DP	7	S	E	8	0	.
8	DP	8	O	A	14	5	2
8	DP	8	O	C	1	2	1
8	DP	8	O	D	3	2	1
8	DP	8	O	E	5	0	.
8	DP	8	S	A	9	3	1.66667
8	DP	8	S	B	5	3	1
8	DP	8	S	C	6	2	2
8	DP	8	S	D	7	2	1.5
8	DP	10	O	C	5	1	1
8	DP	11	S	C	1	1	1
8	DP	14	O	A	6	1	2
8	DP	14	O	B	12	4	1.75
8	DP	14	O	C	5	1	1
8	DP	14	O	D	1	0	.
8	DP	14	O	E	5	2	1.5
8	DP	14	S	A	7	1	1
8	DP	14	S	B	6	1	1
8	DP	14	S	D	1	0	.
8	DP	14	S	E	10	0	.
8	DP	17	O	A	1	0	.
8	DP	19	S	A	2	1	1
8	DP	20	O	B	3	1	3
8	DP	20	O	E	4	0	.
8	DP	20	S	A	9	3	2.33333
8	DP	20	S	B	7	0	.
8	DP	20	S	D	1	0	.
8	DP	21	O	A	3	5	1.4
8	DP	21	O	B	7	6	1.5
8	DP	21	O	C	6	4	1.25
8	DP	21	O	D	5	1	1
8	DP	21	O	E	9	3	1.33333
8	DP	21	S	A	4	0	.
8	DP	21	S	B	1	1	1
8	DP	21	S	C	1	0	.
8	DP	21	S	E	5	3	1
8	DP	23	O	A	1	1	1
8	DP	23	O	B	2	2	1
8	DP	23	O	C	4	6	1.16667
8	DP	23	O	D	6	2	1
8	DP	24	O	C	1	0	.
8	DP	24	O	D	1	0	.
8	DP	24	O	E	1	0	.
8	DP	24	S	D	2	0	.
8	DP	25	O	A	7	0	.
8	DP	25	O	C	2	0	.
8	DP	25	O	D	1	3	1
8	DP	25	S	E	1	0	.
8	DP	30	O	A	3	0	.
8	DP	30	O	B	2	0	.
8	DP	30	O	C	2	3	1.33333
8	DP	30	O	E	3	0	.
8	DP	30	S	A	7	0	.
8	DP	30	S	C	2	1	1
8	DP	30	S	E	6	0	.
8	DP	31	O	C	5	3	1.66667
8	DP	31	O	D	2	1	2
8	DP	31	O	E	3	3	1
8	DP	31	S	A	2	0	.
8	DP	31	S	B	1	0	.
8	DP	31	S	C	5	1	2
8	DP	31	S	D	3	0	.
8	DP	32	O	A	5	0	.
8	DP	32	O	D	5	6	1.33333
8	DP	32	S	A	5	0	.
8	DP	32	S	B	3	0	.
8	DP	32	S	D	3	0	.
8	DP	33	O	A	2	0	.
8	DP	33	O	B	5	1	2
8	DP	33	O	C	10	3	1.33333
8	DP	33	O	D	3	1	1
8	DP	33	O	E	6	2	1
8	DP	36	O	A	2	0	.
8	DP	37	O	B	3	1	2
8	DP	37	S	C	2	0	.
8	DP	38	O	B	9	5	1.4
8	DP	38	O	C	8	2	2
8	DP	38	O	D	3	0	.
8	DP	38	O	E	8	0	.
8	DP	38	S	A	1	1	2
8	DP	38	S	D	2	1	1
8	DP	39	O	A	9	1	1
8	DP	39	O	D	5	1	1
8	DP	39	O	E	6	0	.
8	DP	39	S	B	5	1	1
8	DP	39	S	C	6	2	1.5
8	DP	40	O	A	11	1	1
8	DP	40	O	B	4	2	2.5
8	DP	40	O	D	7	3	1
8	DP	40	O	E	8	3	1.33333
8	DP	40	S	B	9	2	1.5
8	DP	41	S	A	3	3	1.66667
8	DP	41	S	C	5	0	.
8	DP	46	O	B	4	0	.
8	DP	46	O	C	2	2	1
8	DP	46	O	D	4	3	1
8	DP	46	S	A	5	0	.
8	DP	46	S	B	13	1	1
8	DP	46	S	C	9	3	1.33333
8	DP	46	S	D	1	1	1
8	DP	46	S	E	11	0	.
9	DP	1	O	A	3	1	1
9	DP	1	O	C	2	1	1
9	DP	1	O	D	3	1	1
9	DP	1	S	A	4	0	.
9	DP	1	S	B	1	1	1
9	DP	1	S	E	2	1	2
9	DP	3	S	B	3	1	2
9	DP	5	O	B	5	1	1
9	DP	5	O	C	4	2	1
9	DP	5	O	D	6	3	1.33333
9	DP	5	S	A	3	0	.
9	DP	7	O	B	2	0	.
9	DP	7	O	D	8	3	2
9	DP	7	S	A	10	1	1
9	DP	7	S	B	11	0	.
9	DP	7	S	C	2	0	.
9	DP	7	S	E	3	2	1
9	DP	8	O	A	14	4	1.5
9	DP	8	O	C	3	1	1
9	DP	8	O	D	8	4	1.5
9	DP	8	O	E	2	0	.
9	DP	8	S	A	10	2	1
9	DP	8	S	B	8	1	1
9	DP	8	S	C	6	2	2
9	DP	8	S	D	7	1	1
9	DP	10	O	C	4	2	1.5
9	DP	11	S	C	1	0	.
9	DP	12	S	D	1	0	.
9	DP	14	O	A	3	1	1
9	DP	14	O	B	15	1	1
9	DP	14	O	C	2	2	1
9	DP	14	O	D	2	0	.
9	DP	14	O	E	5	3	1
9	DP	14	S	A	4	0	.
9	DP	14	S	B	6	1	3
9	DP	14	S	D	3	0	.
9	DP	14	S	E	4	0	.
9	DP	17	O	A	3	0	.
9	DP	19	S	A	3	0	.
9	DP	20	O	B	4	0	.
9	DP	20	O	E	2	1	2
9	DP	20	S	A	7	0	.
9	DP	20	S	B	8	0	.
9	DP	20	S	C	2	1	1
9	DP	20	S	D	2	0	.
9	DP	21	O	A	5	4	1.25
9	DP	21	O	B	10	1	4
9	DP	21	O	C	8	4	3
9	DP	21	O	D	3	2	2.5
9	DP	21	O	E	6	4	1
9	DP	21	S	A	1	2	1
9	DP	21	S	B	4	3	2
9	DP	21	S	C	2	1	1
9	DP	21	S	E	5	2	1.5
9	DP	23	O	A	1	0	.
9	DP	23	O	B	1	1	1
9	DP	23	O	C	7	0	.
9	DP	23	O	D	2	2	1
9	DP	23	O	E	4	0	.
9	DP	23	S	C	4	2	1
9	DP	24	O	C	2	2	1
9	DP	24	O	D	1	1	1
9	DP	24	S	D	3	0	.
9	DP	25	O	A	4	1	1
9	DP	25	O	C	2	0	.
9	DP	25	O	D	2	3	1.33333
9	DP	25	O	E	2	2	1.5
9	DP	30	O	A	3	0	.
9	DP	30	O	B	2	2	1
9	DP	30	O	C	2	0	.
9	DP	30	O	E	3	1	5
9	DP	30	S	A	5	3	1.33333
9	DP	30	S	C	2	1	1
9	DP	30	S	E	4	3	2.33333
9	DP	31	O	B	1	2	1
9	DP	31	O	C	3	1	1
9	DP	31	O	D	5	1	1
9	DP	31	O	E	7	2	1
9	DP	31	S	A	5	0	.
9	DP	31	S	B	2	0	.
9	DP	31	S	C	5	1	1
9	DP	31	S	D	1	0	.
9	DP	32	O	A	4	0	.
9	DP	32	O	D	3	4	1.5
9	DP	32	S	B	2	2	1
9	DP	32	S	D	3	2	1
9	DP	33	O	A	6	0	.
9	DP	33	O	B	3	1	1
9	DP	33	O	C	6	0	.
9	DP	33	O	D	2	2	1
9	DP	33	O	E	5	1	2
9	DP	36	O	A	2	0	.
9	DP	37	O	A	2	2	1
9	DP	37	O	B	4	2	1
9	DP	37	S	C	3	1	1
9	DP	38	O	B	4	0	.
9	DP	38	O	C	5	1	1
9	DP	38	O	D	3	2	1
9	DP	38	O	E	6	4	2
9	DP	38	S	A	3	3	2
9	DP	38	S	D	3	5	1.4
9	DP	39	O	A	2	1	1
9	DP	39	O	D	4	0	.
9	DP	39	O	E	7	4	1.25
9	DP	39	S	B	4	1	1
9	DP	39	S	C	6	4	1.25
9	DP	40	O	A	11	2	1.5
9	DP	40	O	B	4	1	2
9	DP	40	O	D	7	7	1.42857
9	DP	40	O	E	8	2	3
9	DP	40	S	B	9	0	.
9	DP	41	S	A	3	1	1
9	DP	46	O	B	4	2	1.5
9	DP	46	O	C	5	1	2
9	DP	46	O	D	3	4	1.25
9	DP	46	S	A	3	0	.
9	DP	46	S	B	9	0	.
9	DP	46	S	C	4	1	2
9	DP	46	S	D	2	3	1.33333
9	DP	46	S	E	9	1	2
3	M13	1	S	E	4	0	.
3	M13	2	O	A	6	0	.
3	M13	2	S	A	7	1	1
3	M13	2	S	B	6	0	.
3	M13	2	S	C	4	1	2
3	M13	2	S	D	6	0	.
3	M13	2	S	E	3	0	.
3	M13	3	O	B	9	4	1
3	M13	3	O	C	2	1	2
3	M13	3	O	D	2	1	1
3	M13	3	S	A	4	0	.
3	M13	3	S	D	10	2	1
3	M13	4	O	A	12	0	.
3	M13	4	O	B	15	0	.
3	M13	4	O	C	9	3	1.33333
3	M13	4	O	D	9	0	.
3	M13	4	O	E	4	0	.
3	M13	4	S	A	11	0	.
3	M13	4	S	B	7	0	.
3	M13	4	S	C	7	2	1.5
3	M13	4	S	D	8	0	.
3	M13	4	S	E	12	0	.
3	M13	5	O	B	2	2	4.5
3	M13	5	O	C	19	10	2.9
3	M13	5	O	D	5	0	.
3	M13	5	O	E	4	0	.
3	M13	5	S	C	7	0	.
3	M13	6	O	E	15	5	1.8
3	M13	7	O	A	6	1	1
3	M13	7	O	B	8	0	.
3	M13	7	O	C	16	0	.
3	M13	7	O	D	11	1	2
3	M13	7	O	E	9	0	.
3	M13	7	S	A	10	0	.
3	M13	7	S	B	12	0	.
3	M13	8	O	A	7	0	.
3	M13	8	S	A	6	0	.
3	M13	9	O	A	14	1	1
3	M13	9	O	B	9	4	1.75
3	M13	9	O	C	17	5	1.8
3	M13	9	O	D	16	0	.
3	M13	9	S	B	3	0	.
3	M13	10	O	B	8	0	.
3	M13	10	O	D	7	1	1
3	M13	10	O	E	7	0	.
3	M13	10	S	A	2	2	1.5
3	M13	10	S	B	4	2	1
3	M13	10	S	D	3	0	.
3	M13	10	S	E	3	0	.
3	M13	11	O	B	3	2	2
3	M13	11	S	A	10	1	1
3	M13	11	S	C	13	2	2
3	M13	11	S	E	8	1	1
3	M13	12	O	B	12	0	.
3	M13	12	O	C	5	1	1
3	M13	12	O	D	9	0	.
3	M13	12	S	A	9	0	.
3	M13	12	S	B	10	0	.
3	M13	12	S	D	1	0	.
3	M13	12	S	E	8	0	.
3	M13	13	O	A	13	0	.
3	M13	13	O	B	10	0	.
3	M13	13	O	C	6	1	2
3	M13	13	O	D	4	0	.
3	M13	13	O	E	10	0	.
3	M13	13	S	A	6	0	.
3	M13	13	S	B	4	1	2
3	M13	15	O	B	20	4	2.5
3	M13	15	O	C	7	6	3.16667
3	M13	15	O	D	8	2	1.5
3	M13	15	O	E	12	1	1
3	M13	15	S	A	8	0	.
3	M13	15	S	B	4	0	.
3	M13	15	S	C	34	0	.
3	M13	15	S	D	4	1	4
3	M13	15	S	E	13	8	1.375
3	M13	16	O	B	13	0	.
3	M13	16	O	C	12	2	1
3	M13	16	O	D	5	2	1.5
3	M13	16	O	E	8	2	1.5
3	M13	16	S	B	6	3	1.66667
3	M13	16	S	C	2	1	1
3	M13	17	O	A	15	0	.
3	M13	17	O	B	15	2	2.5
3	M13	17	O	C	16	0	.
3	M13	17	O	D	13	1	1
3	M13	17	O	E	13	1	1
3	M13	17	S	A	10	0	.
3	M13	18	O	A	12	4	3.25
3	M13	18	O	B	3	0	.
3	M13	18	O	C	6	2	1
3	M13	18	O	E	5	0	.
3	M13	18	S	E	10	3	2
3	M13	19	O	A	1	1	1
3	M13	19	O	B	9	1	2
3	M13	19	O	C	13	2	1
3	M13	19	O	D	10	0	.
3	M13	19	O	E	8	0	.
3	M13	19	S	A	13	0	.
3	M13	19	S	B	2	3	1.33333
3	M13	19	S	C	8	1	1
3	M13	19	S	E	8	1	2
3	M13	20	O	D	.	1	1
3	M13	20	S	A	.	1	1
3	M13	21	O	A	9	0	.
3	M13	21	O	B	3	1	3
3	M13	21	O	C	2	0	.
3	M13	21	O	D	9	1	1
3	M13	21	O	E	1	1	1
3	M13	21	S	B	3	0	.
3	M13	21	S	E	9	2	1
3	M13	22	O	B	3	4	2.25
3	M13	22	O	C	5	0	.
3	M13	22	O	D	12	0	.
3	M13	22	S	A	6	1	1
3	M13	22	S	B	8	0	.
3	M13	22	S	C	5	1	1
3	M13	22	S	D	2	0	.
3	M13	24	O	A	10	0	.
3	M13	24	O	B	8	1	1
3	M13	24	O	C	6	0	.
3	M13	24	O	E	8	3	1.66667
3	M13	24	S	A	3	0	.
3	M13	24	S	B	19	0	.
3	M13	24	S	C	9	0	.
3	M13	24	S	D	14	0	.
3	M13	24	S	E	14	0	.
3	M13	25	O	A	1	1	1
3	M13	25	O	B	16	0	.
3	M13	25	O	C	8	5	1.6
3	M13	25	O	D	11	1	1
3	M13	25	S	A	13	0	.
3	M13	25	S	B	17	1	2
3	M13	25	S	C	6	0	.
3	M13	25	S	E	12	0	.
3	M13	26	O	B	11	0	.
3	M13	26	O	C	11	3	2.33333
3	M13	26	O	E	9	2	1
3	M13	26	S	A	22	1	1
3	M13	29	O	B	7	1	1
3	M13	29	O	C	3	5	1.4
3	M13	29	O	D	8	0	.
3	M13	29	O	E	5	0	.
3	M13	30	O	A	12	1	3
3	M13	30	O	B	16	0	.
3	M13	30	O	C	14	0	.
3	M13	30	O	D	4	2	1
3	M13	30	O	E	9	0	.
3	M13	30	S	A	14	1	5
3	M13	30	S	B	9	1	2
3	M13	30	S	C	6	1	2
3	M13	30	S	D	2	0	.
3	M13	30	S	E	1	2	1
3	M13	31	O	C	20	1	1
3	M13	31	O	E	8	3	1
3	M13	31	S	B	2	1	1
3	M13	31	S	C	3	3	2
3	M13	31	S	D	2	0	.
3	M13	32	O	A	5	0	.
3	M13	32	O	B	3	2	1
3	M13	32	O	D	3	1	1
3	M13	32	S	A	18	1	1
3	M13	32	S	B	3	1	1
3	M13	32	S	C	11	0	.
3	M13	33	O	A	3	0	.
3	M13	33	O	B	8	0	.
3	M13	33	O	C	7	0	.
3	M13	33	O	D	1	0	.
3	M13	33	O	E	12	2	1
3	M13	33	S	B	2	0	.
3	M13	33	S	C	9	1	2
3	M13	33	S	D	12	0	.
3	M13	33	S	E	7	0	.
4	M13	1	S	E	4	0	.
4	M13	2	O	A	4	0	.
4	M13	2	S	A	6	0	.
4	M13	2	S	B	7	0	.
4	M13	2	S	C	4	0	.
4	M13	2	S	D	6	0	.
4	M13	2	S	E	2	0	.
4	M13	3	O	B	10	0	.
4	M13	3	O	C	2	0	.
4	M13	3	O	D	3	1	2
4	M13	3	S	A	6	1	1
4	M13	3	S	D	10	1	4
4	M13	4	O	A	13	0	.
4	M13	4	O	B	17	0	.
4	M13	4	O	C	9	3	1.66667
4	M13	4	O	D	6	0	.
4	M13	4	O	E	2	0	.
4	M13	4	S	A	12	0	.
4	M13	4	S	B	6	1	1
4	M13	4	S	C	8	1	5
4	M13	4	S	D	7	0	.
4	M13	4	S	E	4	0	.
4	M13	5	O	B	3	0	.
4	M13	5	O	C	24	5	3.6
4	M13	5	O	D	5	1	1
4	M13	5	O	E	4	1	1
4	M13	5	S	C	3	0	.
4	M13	5	S	D	2	0	.
4	M13	6	O	D	1	1	1
4	M13	6	O	E	6	4	3.25
4	M13	6	S	B	2	0	.
4	M13	7	O	A	7	0	.
4	M13	7	O	B	5	0	.
4	M13	7	O	C	12	0	.
4	M13	7	O	D	7	0	.
4	M13	7	O	E	2	0	.
4	M13	7	S	A	7	0	.
4	M13	7	S	B	12	0	.
4	M13	8	O	A	6	0	.
4	M13	8	S	A	6	0	.
4	M13	9	O	A	18	0	.
4	M13	9	O	B	5	0	.
4	M13	9	O	C	16	0	.
4	M13	9	O	D	9	0	.
4	M13	9	S	B	2	0	.
4	M13	10	O	B	11	0	.
4	M13	10	O	D	3	1	1
4	M13	10	O	E	8	1	1
4	M13	10	S	B	2	0	.
4	M13	10	S	D	2	0	.
4	M13	10	S	E	4	0	.
4	M13	11	O	B	3	2	2.5
4	M13	11	S	A	10	2	2.5
4	M13	11	S	C	11	2	1
4	M13	11	S	E	8	0	.
4	M13	12	O	A	1	0	.
4	M13	12	O	B	10	0	.
4	M13	12	O	C	5	0	.
4	M13	12	O	D	11	0	.
4	M13	12	S	A	7	0	.
4	M13	12	S	B	9	0	.
4	M13	12	S	D	1	0	.
4	M13	12	S	E	8	1	3
4	M13	13	O	A	13	0	.
4	M13	13	O	B	8	0	.
4	M13	13	O	C	6	0	.
4	M13	13	O	D	6	0	.
4	M13	13	O	E	8	0	.
4	M13	13	S	A	5	0	.
4	M13	13	S	B	5	1	1
4	M13	15	O	A	1	0	.
4	M13	15	O	B	21	5	3.6
4	M13	15	O	C	6	3	4
4	M13	15	O	D	8	1	1
4	M13	15	O	E	15	6	2.16667
4	M13	15	S	A	7	0	.
4	M13	15	S	B	4	0	.
4	M13	15	S	C	23	0	.
4	M13	15	S	D	6	1	2
4	M13	15	S	E	13	2	2
4	M13	16	O	B	15	0	.
4	M13	16	O	C	10	0	.
4	M13	16	O	D	5	1	2
4	M13	16	O	E	4	0	.
4	M13	16	S	B	4	1	4
4	M13	16	S	C	5	1	3
4	M13	17	O	A	15	1	2
4	M13	17	O	B	13	1	2
4	M13	17	O	C	12	0	.
4	M13	17	O	D	7	0	.
4	M13	17	O	E	9	0	.
4	M13	17	S	A	12	0	.
4	M13	18	O	A	9	0	.
4	M13	18	O	B	3	2	1.5
4	M13	18	O	C	9	5	1.2
4	M13	18	O	E	3	1	3
4	M13	18	S	E	10	4	2
4	M13	19	O	A	1	0	.
4	M13	19	O	B	12	0	.
4	M13	19	O	C	14	5	2.8
4	M13	19	O	D	11	2	2
4	M13	19	O	E	7	0	.
4	M13	19	S	A	8	0	.
4	M13	19	S	B	5	0	.
4	M13	19	S	C	9	1	1
4	M13	19	S	E	9	2	1.5
4	M13	21	O	A	7	0	.
4	M13	21	O	B	3	2	1.5
4	M13	21	O	C	4	0	.
4	M13	21	O	D	8	0	.
4	M13	21	O	E	2	2	2
4	M13	21	S	B	4	0	.
4	M13	21	S	E	7	0	.
4	M13	22	O	B	6	2	1.5
4	M13	22	O	D	11	1	2
4	M13	22	S	A	5	0	.
4	M13	22	S	B	8	0	.
4	M13	22	S	C	5	1	2
4	M13	22	S	D	3	3	1.66667
4	M13	24	O	A	12	0	.
4	M13	24	O	B	7	0	.
4	M13	24	O	C	5	0	.
4	M13	24	O	E	2	2	3
4	M13	24	S	A	3	0	.
4	M13	24	S	B	12	0	.
4	M13	24	S	C	6	0	.
4	M13	24	S	D	16	0	.
4	M13	24	S	E	12	0	.
4	M13	25	O	A	4	0	.
4	M13	25	O	B	18	2	2
4	M13	25	O	C	9	1	2
4	M13	25	O	D	11	0	.
4	M13	25	S	A	14	0	.
4	M13	25	S	B	15	1	2
4	M13	25	S	C	9	2	1.5
4	M13	25	S	E	7	0	.
4	M13	26	O	B	11	0	.
4	M13	26	O	C	13	2	2
4	M13	26	O	E	8	1	2
4	M13	26	S	A	14	1	2
4	M13	28	S	A	1	0	.
4	M13	29	O	B	8	1	2
4	M13	29	O	C	3	2	2
4	M13	29	O	D	6	0	.
4	M13	29	O	E	5	2	1.5
4	M13	30	O	A	15	1	1
4	M13	30	O	B	15	0	.
4	M13	30	O	C	14	0	.
4	M13	30	O	D	6	1	3
4	M13	30	O	E	6	1	2
4	M13	30	S	A	19	0	.
4	M13	30	S	B	13	1	2
4	M13	30	S	C	7	1	3
4	M13	30	S	D	2	0	.
4	M13	30	S	E	2	1	1
4	M13	31	O	C	15	4	2.5
4	M13	31	O	D	1	0	.
4	M13	31	O	E	4	1	1
4	M13	31	S	B	4	4	2.5
4	M13	31	S	C	5	1	2
4	M13	31	S	D	3	1	2
4	M13	32	O	A	6	0	.
4	M13	32	O	B	2	0	.
4	M13	32	O	D	4	3	2.33333
4	M13	32	S	A	15	0	.
4	M13	32	S	B	4	0	.
4	M13	32	S	C	7	0	.
4	M13	33	O	A	3	0	.
4	M13	33	O	B	8	0	.
4	M13	33	O	C	11	2	1.5
4	M13	33	O	D	2	0	.
4	M13	33	O	E	14	1	3
4	M13	33	S	C	7	1	1
4	M13	33	S	D	10	3	1.66667
4	M13	33	S	E	5	0	.
6	M13	1	O	C	2	2	1
6	M13	1	O	D	1	0	.
6	M13	1	S	E	4	0	.
6	M13	2	O	A	4	0	.
6	M13	2	S	A	8	0	.
6	M13	2	S	B	5	0	.
6	M13	2	S	C	5	1	1
6	M13	2	S	D	9	1	1
6	M13	2	S	E	2	1	2
6	M13	3	O	B	9	1	1
6	M13	3	O	C	3	0	.
6	M13	3	O	D	2	0	.
6	M13	3	S	A	11	1	4
6	M13	3	S	D	11	0	.
6	M13	4	O	A	10	2	1.5
6	M13	4	O	B	6	0	.
6	M13	4	O	C	12	5	3.4
6	M13	4	O	D	3	0	.
6	M13	4	O	E	5	1	1
6	M13	4	S	A	10	1	1
6	M13	4	S	B	8	1	1
6	M13	4	S	C	12	2	2
6	M13	4	S	D	7	0	.
6	M13	4	S	E	5	0	.
6	M13	5	O	A	3	2	1
6	M13	5	O	B	5	0	.
6	M13	5	O	C	7	11	1.81818
6	M13	5	O	D	7	0	.
6	M13	5	O	E	3	1	1
6	M13	5	S	A	5	0	.
6	M13	5	S	B	3	0	.
6	M13	5	S	C	3	1	1
6	M13	5	S	D	7	0	.
6	M13	6	O	D	4	0	.
6	M13	6	O	E	11	3	1.66667
6	M13	6	S	A	2	0	.
6	M13	6	S	B	4	2	1
6	M13	7	O	A	8	0	.
6	M13	7	O	B	1	0	.
6	M13	7	O	C	7	2	2
6	M13	7	O	D	6	0	.
6	M13	7	O	E	9	0	.
6	M13	7	S	A	7	1	2
6	M13	7	S	B	7	0	.
6	M13	8	O	A	7	0	.
6	M13	8	S	A	4	0	.
6	M13	9	O	A	11	2	2
6	M13	9	O	B	14	0	.
6	M13	9	O	C	14	3	1.66667
6	M13	9	O	D	10	0	.
6	M13	9	S	B	1	0	.
6	M13	10	O	B	10	0	.
6	M13	10	O	D	12	0	.
6	M13	10	O	E	9	1	1
6	M13	10	S	A	1	0	.
6	M13	10	S	B	3	0	.
6	M13	10	S	E	9	1	1
6	M13	11	O	B	5	2	1.5
6	M13	11	O	C	1	0	.
6	M13	11	S	A	10	1	1
6	M13	11	S	C	6	3	1
6	M13	11	S	D	2	0	.
6	M13	11	S	E	8	1	1
6	M13	12	O	A	3	2	1
6	M13	12	O	B	13	1	2
6	M13	12	O	C	1	1	1
6	M13	12	O	D	8	0	.
6	M13	12	S	A	9	0	.
6	M13	12	S	B	5	1	1
6	M13	12	S	D	1	0	.
6	M13	12	S	E	10	0	.
6	M13	13	O	A	7	0	.
6	M13	13	O	B	10	0	.
6	M13	13	O	C	2	0	.
6	M13	13	O	D	9	0	.
6	M13	13	O	E	14	0	.
6	M13	13	S	A	7	0	.
6	M13	13	S	B	6	0	.
6	M13	15	O	A	2	1	1
6	M13	15	O	B	7	2	1
6	M13	15	O	C	9	6	1.83333
6	M13	15	O	D	3	1	1
6	M13	15	O	E	4	2	1.5
6	M13	15	S	A	9	1	1
6	M13	15	S	B	4	1	1
6	M13	15	S	C	21	2	2
6	M13	15	S	D	9	0	.
6	M13	15	S	E	13	3	2.33333
6	M13	16	O	A	5	0	.
6	M13	16	O	B	6	0	.
6	M13	16	O	C	12	0	.
6	M13	16	O	D	9	0	.
6	M13	16	O	E	11	0	.
6	M13	16	S	B	7	1	1
6	M13	16	S	C	4	2	1.5
6	M13	16	S	D	2	0	.
6	M13	17	O	A	6	1	2
6	M13	17	O	B	12	1	1
6	M13	17	O	C	14	2	1
6	M13	17	O	D	9	0	.
6	M13	17	O	E	11	0	.
6	M13	17	S	A	8	0	.
6	M13	18	O	A	5	2	2
6	M13	18	O	B	9	1	1
6	M13	18	O	C	8	4	1.25
6	M13	18	O	E	10	3	2.33333
6	M13	18	S	E	21	4	2.25
6	M13	19	O	A	2	3	1.66667
6	M13	19	O	B	5	0	.
6	M13	19	O	C	9	2	2.5
6	M13	19	O	D	6	0	.
6	M13	19	O	E	14	0	.
6	M13	19	S	A	6	2	1
6	M13	19	S	B	9	1	1
6	M13	19	S	C	4	0	.
6	M13	19	S	E	9	0	.
6	M13	21	O	A	4	0	.
6	M13	21	O	B	2	5	1.8
6	M13	21	O	C	6	0	.
6	M13	21	O	D	3	1	2
6	M13	21	O	E	10	1	3
6	M13	21	S	B	5	3	1
6	M13	21	S	E	5	0	.
6	M13	22	O	B	3	0	.
6	M13	22	O	C	1	0	.
6	M13	22	O	D	7	0	.
6	M13	22	S	A	3	1	1
6	M13	22	S	B	3	0	.
6	M13	22	S	C	3	0	.
6	M13	22	S	D	6	0	.
6	M13	24	O	A	11	0	.
6	M13	24	O	B	4	0	.
6	M13	24	O	C	4	0	.
6	M13	24	O	D	2	0	.
6	M13	24	O	E	8	1	1
6	M13	24	S	A	2	0	.
6	M13	24	S	B	8	0	.
6	M13	24	S	C	8	0	.
6	M13	24	S	D	20	0	.
6	M13	24	S	E	9	1	1
6	M13	25	O	A	4	1	2
6	M13	25	O	B	7	1	1
6	M13	25	O	C	5	4	1.5
6	M13	25	O	D	7	0	.
6	M13	25	S	A	10	0	.
6	M13	25	S	B	7	2	1.5
6	M13	25	S	C	9	4	1.25
6	M13	25	S	E	8	1	1
6	M13	26	O	B	1	0	.
6	M13	26	O	C	13	7	1.85714
6	M13	26	O	E	11	1	1
6	M13	26	S	A	5	1	1
6	M13	28	S	A	4	0	.
6	M13	29	O	A	2	1	1
6	M13	29	O	B	2	3	2.33333
6	M13	29	O	C	5	4	1.25
6	M13	29	O	D	7	0	.
6	M13	29	O	E	7	2	2.5
6	M13	30	O	A	6	3	1.33333
6	M13	30	O	B	8	3	1.66667
6	M13	30	O	C	10	7	2
6	M13	30	O	D	6	0	.
6	M13	30	O	E	6	0	.
6	M13	30	S	A	12	1	1
6	M13	30	S	B	9	0	.
6	M13	30	S	C	3	1	2
6	M13	30	S	E	4	3	2.66667
6	M13	31	O	A	4	0	.
6	M13	31	O	C	12	6	1.83333
6	M13	31	O	D	1	0	.
6	M13	31	O	E	9	2	1
6	M13	31	S	B	2	0	.
6	M13	31	S	C	5	3	1.66667
6	M13	31	S	D	3	1	2
6	M13	32	O	A	2	1	1
6	M13	32	O	B	2	0	.
6	M13	32	O	D	2	1	2
6	M13	32	S	A	7	1	1
6	M13	32	S	B	4	3	1
6	M13	32	S	C	3	0	.
6	M13	33	O	A	3	0	.
6	M13	33	O	B	6	0	.
6	M13	33	O	C	2	2	1.5
6	M13	33	O	D	2	1	1
6	M13	33	O	E	11	0	.
6	M13	33	S	A	1	2	1
6	M13	33	S	C	3	2	1
6	M13	33	S	D	16	0	.
6	M13	33	S	E	4	0	.
7	M13	1	O	A	3	0	.
7	M13	1	O	C	3	0	.
7	M13	1	S	E	1	0	.
7	M13	2	O	A	7	0	.
7	M13	2	S	A	6	0	.
7	M13	2	S	B	5	0	.
7	M13	2	S	C	5	1	1
7	M13	2	S	D	6	0	.
7	M13	2	S	E	3	0	.
7	M13	3	O	A	1	0	.
7	M13	3	O	B	5	2	1.5
7	M13	3	O	C	5	2	1.5
7	M13	3	O	D	2	1	1
7	M13	3	S	A	2	2	1
7	M13	3	S	C	7	0	.
7	M13	3	S	D	12	0	.
7	M13	4	O	A	8	1	2
7	M13	4	O	B	9	1	1
7	M13	4	O	C	13	1	1
7	M13	4	O	D	7	0	.
7	M13	4	O	E	5	0	.
7	M13	4	S	A	11	0	.
7	M13	4	S	B	8	0	.
7	M13	4	S	C	9	1	2
7	M13	4	S	D	9	0	.
7	M13	4	S	E	8	1	2
7	M13	5	O	A	3	3	1.33333
7	M13	5	O	B	7	0	.
7	M13	5	O	C	2	1	1
7	M13	5	O	D	4	0	.
7	M13	5	O	E	3	0	.
7	M13	5	S	A	3	1	3
7	M13	5	S	B	4	1	4
7	M13	5	S	C	13	1	1
7	M13	5	S	D	6	0	.
7	M13	6	O	C	1	1	2
7	M13	6	O	D	2	0	.
7	M13	6	O	E	5	0	.
7	M13	6	S	B	6	0	.
7	M13	7	O	A	5	0	.
7	M13	7	O	B	3	0	.
7	M13	7	O	C	10	0	.
7	M13	7	O	D	6	0	.
7	M13	7	O	E	6	0	.
7	M13	7	S	A	6	2	1
7	M13	7	S	B	9	1	1
7	M13	8	O	A	6	0	.
7	M13	8	S	A	9	2	1.5
7	M13	9	O	A	12	2	1
7	M13	9	O	B	10	0	.
7	M13	9	O	C	14	0	.
7	M13	9	O	D	6	1	2
7	M13	9	S	A	1	1	1
7	M13	9	S	B	1	0	.
7	M13	10	O	B	7	0	.
7	M13	10	O	D	6	2	2.5
7	M13	10	O	E	9	0	.
7	M13	10	S	A	4	1	2
7	M13	10	S	B	2	0	.
7	M13	10	S	E	8	0	.
7	M13	11	O	B	3	1	2
7	M13	11	O	C	1	0	.
7	M13	11	S	A	4	0	.
7	M13	11	S	E	7	0	.
7	M13	12	O	A	1	1	1
7	M13	12	O	B	1	2	2
7	M13	12	O	C	2	0	.
7	M13	12	O	D	9	0	.
7	M13	12	S	A	8	2	1
7	M13	12	S	B	4	1	3
7	M13	12	S	C	2	1	1
7	M13	12	S	E	4	0	.
7	M13	13	O	A	12	1	2
7	M13	13	O	B	6	1	1
7	M13	13	O	D	4	0	.
7	M13	13	O	E	7	0	.
7	M13	13	S	A	5	1	1
7	M13	13	S	B	4	2	2
7	M13	15	O	A	1	1	1
7	M13	15	O	B	4	2	1
7	M13	15	O	C	1	1	3
7	M13	15	O	D	5	0	.
7	M13	15	O	E	3	0	.
7	M13	15	S	A	8	0	.
7	M13	15	S	B	2	0	.
7	M13	15	S	C	20	0	.
7	M13	15	S	D	4	0	.
7	M13	15	S	E	10	1	2
7	M13	16	O	A	6	1	1
7	M13	16	O	B	10	1	3
7	M13	16	O	C	10	0	.
7	M13	16	O	D	5	0	.
7	M13	16	O	E	8	0	.
7	M13	16	S	B	7	1	3
7	M13	16	S	C	4	0	.
7	M13	16	S	D	1	0	.
7	M13	17	O	A	6	5	2.4
7	M13	17	O	B	7	0	.
7	M13	17	O	C	8	3	1.66667
7	M13	17	O	D	5	0	.
7	M13	17	O	E	8	0	.
7	M13	17	S	A	11	0	.
7	M13	18	O	A	3	3	1.66667
7	M13	18	O	B	9	3	1.66667
7	M13	18	O	C	4	1	1
7	M13	18	O	E	5	0	.
7	M13	18	S	A	2	1	1
7	M13	18	S	E	13	4	2
7	M13	19	O	A	3	0	.
7	M13	19	O	B	10	2	2
7	M13	19	O	C	9	2	1.5
7	M13	19	O	D	6	2	1
7	M13	19	O	E	11	0	.
7	M13	19	S	A	4	0	.
7	M13	19	S	B	7	3	1.33333
7	M13	19	S	C	5	0	.
7	M13	19	S	E	6	1	6
7	M13	21	O	A	4	2	1
7	M13	21	O	B	2	1	2
7	M13	21	O	C	5	0	.
7	M13	21	O	D	5	2	1
7	M13	21	O	E	4	1	1
7	M13	21	S	B	7	1	2
7	M13	21	S	E	6	1	1
7	M13	22	O	B	10	1	1
7	M13	22	O	C	1	0	.
7	M13	22	O	D	4	0	.
7	M13	22	S	A	5	0	.
7	M13	22	S	B	3	0	.
7	M13	22	S	C	3	0	.
7	M13	22	S	D	6	1	1
7	M13	24	O	A	12	0	.
7	M13	24	O	B	3	0	.
7	M13	24	O	C	10	2	2.5
7	M13	24	O	D	1	0	.
7	M13	24	O	E	4	1	2
7	M13	24	S	A	3	0	.
7	M13	24	S	B	9	1	1
7	M13	24	S	C	10	0	.
7	M13	24	S	D	27	0	.
7	M13	24	S	E	7	1	2
7	M13	25	O	A	3	4	1.25
7	M13	25	O	B	9	0	.
7	M13	25	O	C	4	3	1
7	M13	25	O	D	1	1	1
7	M13	25	S	A	7	1	1
7	M13	25	S	B	3	2	1
7	M13	25	S	C	6	3	2.66667
7	M13	25	S	E	9	1	1
7	M13	26	O	B	4	0	.
7	M13	26	O	C	10	5	2
7	M13	26	O	D	1	0	.
7	M13	26	O	E	7	4	2.25
7	M13	26	S	A	4	1	1
7	M13	28	O	A	2	1	1
7	M13	28	S	A	1	0	.
7	M13	29	O	A	3	1	2
7	M13	29	O	B	4	2	2.5
7	M13	29	O	C	1	0	.
7	M13	29	O	D	3	0	.
7	M13	29	O	E	4	2	1
7	M13	30	O	A	5	2	1
7	M13	30	O	B	14	2	3
7	M13	30	O	C	11	2	2
7	M13	30	O	D	3	2	1.5
7	M13	30	O	E	6	1	3
7	M13	30	S	A	12	0	.
7	M13	30	S	B	7	1	1
7	M13	30	S	C	4	0	.
7	M13	30	S	D	1	0	.
7	M13	30	S	E	5	0	.
7	M13	31	O	A	3	0	.
7	M13	31	O	C	9	2	4
7	M13	31	O	D	1	1	1
7	M13	31	O	E	9	1	2
7	M13	31	S	B	3	0	.
7	M13	31	S	C	3	0	.
7	M13	31	S	D	4	0	.
7	M13	32	O	A	5	3	1.66667
7	M13	32	O	B	1	1	2
7	M13	32	O	D	4	1	1
7	M13	32	S	A	5	0	.
7	M13	32	S	B	4	0	.
7	M13	32	S	C	8	0	.
7	M13	33	O	B	7	0	.
7	M13	33	O	C	3	1	1
7	M13	33	O	D	2	1	1
7	M13	33	O	E	6	0	.
7	M13	33	S	A	3	1	1
7	M13	33	S	C	5	0	.
7	M13	33	S	D	12	1	3
7	M13	33	S	E	1	0	.
8	M13	1	O	C	3	1	2
8	M13	1	S	E	5	0	.
8	M13	2	O	A	5	0	.
8	M13	2	S	A	3	2	1
8	M13	2	S	B	3	1	2
8	M13	2	S	C	2	0	.
8	M13	2	S	D	4	0	.
8	M13	2	S	E	2	0	.
8	M13	3	O	B	3	1	1
8	M13	3	O	C	1	4	1.75
8	M13	3	O	D	3	0	.
8	M13	3	S	A	9	0	.
8	M13	3	S	B	2	0	.
8	M13	3	S	D	8	0	.
8	M13	3	S	E	1	0	.
8	M13	4	O	A	6	1	1
8	M13	4	O	B	8	1	2
8	M13	4	O	C	5	2	2
8	M13	4	O	D	8	2	2
8	M13	4	O	E	2	1	1
8	M13	4	S	A	7	0	.
8	M13	4	S	B	8	5	1.4
8	M13	4	S	C	5	2	1
8	M13	4	S	D	7	0	.
8	M13	5	O	A	3	0	.
8	M13	5	O	B	4	4	1.5
8	M13	5	O	C	3	3	1.66667
8	M13	5	O	D	1	0	.
8	M13	5	O	E	4	0	.
8	M13	5	S	A	4	1	1
8	M13	5	S	B	4	2	1
8	M13	5	S	C	9	2	1
8	M13	5	S	D	4	1	2
8	M13	6	O	C	3	3	1
8	M13	6	O	D	5	2	1
8	M13	6	O	E	6	0	.
8	M13	6	S	A	2	0	.
8	M13	6	S	B	9	3	1.33333
8	M13	7	O	A	1	1	1
8	M13	7	O	B	2	1	1
8	M13	7	O	C	7	0	.
8	M13	7	O	D	5	0	.
8	M13	7	O	E	4	0	.
8	M13	7	S	A	6	1	1
8	M13	7	S	B	5	1	1
8	M13	8	O	A	3	0	.
8	M13	8	S	A	8	0	.
8	M13	9	O	A	8	1	2
8	M13	9	O	B	9	3	1
8	M13	9	O	C	9	2	1
8	M13	9	O	D	6	0	.
8	M13	9	S	B	4	1	2
8	M13	9	S	C	1	3	1.33333
8	M13	10	O	A	1	0	.
8	M13	10	O	B	6	1	1
8	M13	10	O	D	7	0	.
8	M13	10	O	E	7	0	.
8	M13	10	S	A	2	0	.
8	M13	10	S	B	1	2	1.5
8	M13	10	S	C	2	0	.
8	M13	10	S	D	1	0	.
8	M13	10	S	E	7	1	1
8	M13	11	O	B	1	1	1
8	M13	11	S	A	5	1	1
8	M13	11	S	C	1	2	1
8	M13	11	S	E	6	0	.
8	M13	12	O	A	2	0	.
8	M13	12	O	B	8	3	3.33333
8	M13	12	O	C	2	3	1.33333
8	M13	12	O	D	2	0	.
8	M13	12	S	A	4	0	.
8	M13	12	S	B	2	2	1
8	M13	12	S	C	2	0	.
8	M13	12	S	E	1	0	.
8	M13	13	O	A	8	2	1.5
8	M13	13	O	B	1	0	.
8	M13	13	O	D	5	2	1
8	M13	13	O	E	7	0	.
8	M13	13	S	A	2	0	.
8	M13	13	S	B	1	1	1
8	M13	15	O	A	3	0	.
8	M13	15	O	B	2	4	1
8	M13	15	O	D	2	0	.
8	M13	15	S	A	5	0	.
8	M13	15	S	B	4	0	.
8	M13	15	S	C	7	0	.
8	M13	15	S	D	3	1	1
8	M13	15	S	E	6	0	.
8	M13	16	O	A	3	0	.
8	M13	16	O	B	6	0	.
8	M13	16	O	C	4	0	.
8	M13	16	O	D	8	0	.
8	M13	16	O	E	7	1	2
8	M13	16	S	A	1	2	1
8	M13	16	S	B	7	1	2
8	M13	16	S	C	6	0	.
8	M13	16	S	D	1	0	.
8	M13	17	O	A	9	3	1.66667
8	M13	17	O	B	11	3	2
8	M13	17	O	C	4	1	1
8	M13	17	O	D	4	0	.
8	M13	17	O	E	5	1	1
8	M13	17	S	A	5	1	1
8	M13	18	O	A	5	2	1.5
8	M13	18	O	B	7	3	1.66667
8	M13	18	O	C	6	8	1.125
8	M13	18	O	D	3	2	1
8	M13	18	O	E	3	0	.
8	M13	18	S	D	1	0	.
8	M13	18	S	E	15	0	.
8	M13	19	O	A	6	2	1
8	M13	19	O	B	1	3	1
8	M13	19	O	C	12	3	1.66667
8	M13	19	O	D	3	1	1
8	M13	19	O	E	7	0	.
8	M13	19	S	A	2	1	2
8	M13	19	S	B	8	3	1.66667
8	M13	19	S	C	4	0	.
8	M13	19	S	D	1	0	.
8	M13	19	S	E	2	0	.
8	M13	21	O	A	2	1	1
8	M13	21	O	B	1	2	1
8	M13	21	O	C	5	1	1
8	M13	21	O	D	5	1	1
8	M13	21	O	E	3	1	1
8	M13	21	S	B	5	3	1.33333
8	M13	21	S	E	7	0	.
8	M13	22	O	B	4	2	1.5
8	M13	22	S	A	5	4	1.75
8	M13	22	S	B	7	2	1
8	M13	22	S	C	3	0	.
8	M13	22	S	D	4	0	.
8	M13	24	O	A	6	0	.
8	M13	24	O	B	1	3	1.33333
8	M13	24	O	C	8	4	2
8	M13	24	O	D	2	0	.
8	M13	24	S	A	3	0	.
8	M13	24	S	B	9	1	1
8	M13	24	S	C	6	0	.
8	M13	24	S	D	20	1	1
8	M13	24	S	E	8	0	.
8	M13	25	O	A	3	0	.
8	M13	25	O	B	8	2	2.5
8	M13	25	O	C	1	2	1
8	M13	25	S	A	4	1	1
8	M13	25	S	C	4	5	1
8	M13	25	S	E	12	1	3
8	M13	26	O	B	5	0	.
8	M13	26	O	C	4	2	1
8	M13	26	O	D	3	0	.
8	M13	26	O	E	8	1	1
8	M13	26	S	A	2	1	1
8	M13	28	O	A	2	0	.
8	M13	28	S	A	1	0	.
8	M13	29	O	A	5	0	.
8	M13	29	O	B	2	1	1
8	M13	29	O	D	6	0	.
8	M13	29	O	E	6	1	1
8	M13	30	O	A	1	0	.
8	M13	30	O	B	9	1	1
8	M13	30	O	C	7	1	1
8	M13	30	O	D	3	0	.
8	M13	30	O	E	7	0	.
8	M13	30	S	A	7	0	.
8	M13	30	S	B	5	6	1.5
8	M13	30	S	C	5	2	2
8	M13	30	S	D	3	0	.
8	M13	30	S	E	7	1	2
8	M13	31	O	A	3	0	.
8	M13	31	O	C	5	1	2
8	M13	31	O	E	4	0	.
8	M13	31	S	B	2	0	.
8	M13	31	S	C	3	1	1
8	M13	31	S	D	4	0	.
8	M13	32	O	A	4	1	1
8	M13	32	O	B	3	1	2
8	M13	32	O	D	4	5	1.4
8	M13	32	S	A	5	0	.
8	M13	32	S	B	1	1	1
8	M13	32	S	C	12	1	3
8	M13	33	O	A	1	0	.
8	M13	33	O	B	8	1	2
8	M13	33	O	C	8	3	1.33333
8	M13	33	O	D	1	0	.
8	M13	33	O	E	4	0	.
8	M13	33	S	A	4	2	1
8	M13	33	S	C	5	1	1
8	M13	33	S	D	5	0	.
9	M13	1	O	C	2	2	1
9	M13	1	S	E	5	0	.
9	M13	2	O	A	5	3	1
9	M13	2	S	A	2	0	.
9	M13	2	S	B	7	0	.
9	M13	2	S	C	1	0	.
9	M13	2	S	E	3	0	.
9	M13	3	O	B	7	2	1
9	M13	3	O	C	11	5	1.6
9	M13	3	O	D	3	1	1
9	M13	3	S	A	9	1	2
9	M13	3	S	B	3	0	.
9	M13	3	S	C	2	0	.
9	M13	3	S	D	8	1	1
9	M13	3	S	E	2	0	.
9	M13	4	O	A	2	0	.
9	M13	4	O	B	8	1	1
9	M13	4	O	C	1	0	.
9	M13	4	O	D	6	2	1
9	M13	4	O	E	3	0	.
9	M13	4	S	A	5	1	1
9	M13	4	S	B	7	1	5
9	M13	4	S	C	2	0	.
9	M13	4	S	D	6	0	.
9	M13	4	S	E	6	0	.
9	M13	5	O	A	3	1	1
9	M13	5	O	B	4	0	.
9	M13	5	O	C	3	0	.
9	M13	5	O	D	3	0	.
9	M13	5	O	E	5	0	.
9	M13	5	S	A	4	0	.
9	M13	5	S	B	7	1	1
9	M13	5	S	C	7	0	.
9	M13	5	S	D	2	1	2
9	M13	6	O	C	3	1	3
9	M13	6	O	E	3	2	2
9	M13	6	S	A	1	1	1
9	M13	6	S	B	15	3	1.33333
9	M13	7	O	A	1	0	.
9	M13	7	O	B	2	0	.
9	M13	7	O	C	3	0	.
9	M13	7	O	D	4	0	.
9	M13	7	O	E	5	0	.
9	M13	7	S	A	3	2	1.5
9	M13	7	S	B	3	0	.
9	M13	8	O	A	4	0	.
9	M13	8	S	A	12	1	1
9	M13	9	O	A	7	1	1
9	M13	9	O	B	9	1	1
9	M13	9	O	C	7	0	.
9	M13	9	O	D	4	0	.
9	M13	9	S	B	4	0	.
9	M13	9	S	C	2	1	1
9	M13	10	O	A	2	1	2
9	M13	10	O	B	7	0	.
9	M13	10	O	C	1	0	.
9	M13	10	O	D	3	1	2
9	M13	10	O	E	4	1	1
9	M13	10	S	A	4	2	1.5
9	M13	10	S	B	4	0	.
9	M13	10	S	C	4	1	2
9	M13	10	S	D	3	0	.
9	M13	10	S	E	5	1	1
9	M13	11	O	B	3	1	2
9	M13	11	S	A	5	0	.
9	M13	11	S	C	2	0	.
9	M13	11	S	E	3	0	.
9	M13	12	O	A	3	0	.
9	M13	12	O	B	6	0	.
9	M13	12	O	C	2	2	1
9	M13	12	O	D	2	0	.
9	M13	12	S	A	7	1	2
9	M13	12	S	B	5	0	.
9	M13	12	S	C	2	0	.
9	M13	13	O	A	7	2	2.5
9	M13	13	O	D	3	0	.
9	M13	13	O	E	3	0	.
9	M13	13	S	A	1	0	.
9	M13	13	S	B	2	1	1
9	M13	15	O	A	3	2	1.5
9	M13	15	O	B	2	1	1
9	M13	15	O	D	1	1	1
9	M13	15	S	A	3	1	1
9	M13	15	S	B	6	0	.
9	M13	15	S	C	10	0	.
9	M13	15	S	D	4	1	1
9	M13	15	S	E	7	3	1
9	M13	16	O	A	3	1	1
9	M13	16	O	B	3	0	.
9	M13	16	O	C	1	1	1
9	M13	16	O	D	6	0	.
9	M13	16	O	E	5	0	.
9	M13	16	S	A	2	2	1
9	M13	16	S	B	6	2	1.5
9	M13	16	S	C	3	1	1
9	M13	16	S	D	1	0	.
9	M13	17	O	A	9	2	4
9	M13	17	O	B	5	0	.
9	M13	17	O	C	4	0	.
9	M13	17	O	D	4	0	.
9	M13	17	O	E	9	1	1
9	M13	17	S	A	5	0	.
9	M13	18	O	A	1	0	.
9	M13	18	O	B	9	1	1
9	M13	18	O	C	4	2	1
9	M13	18	O	D	2	2	1
9	M13	18	O	E	2	1	1
9	M13	18	S	A	2	0	.
9	M13	18	S	D	2	1	1
9	M13	18	S	E	9	0	.
9	M13	19	O	A	6	2	1
9	M13	19	O	B	5	1	1
9	M13	19	O	C	7	2	1.5
9	M13	19	O	D	2	2	1.5
9	M13	19	O	E	8	0	.
9	M13	19	S	A	3	0	.
9	M13	19	S	B	13	4	1.75
9	M13	19	S	C	3	1	1
9	M13	19	S	D	2	0	.
9	M13	21	O	A	4	2	1.5
9	M13	21	O	B	3	1	1
9	M13	21	O	C	2	0	.
9	M13	21	O	D	3	2	1
9	M13	21	O	E	4	2	2
9	M13	21	S	B	10	1	1
9	M13	21	S	E	7	0	.
9	M13	22	O	B	7	2	1.5
9	M13	22	O	C	1	0	.
9	M13	22	O	D	2	0	.
9	M13	22	S	A	5	1	1
9	M13	22	S	B	8	0	.
9	M13	22	S	C	4	3	1
9	M13	22	S	D	8	6	1.66667
9	M13	24	O	A	3	0	.
9	M13	24	O	B	1	0	.
9	M13	24	O	C	6	0	.
9	M13	24	O	D	2	0	.
9	M13	24	O	E	2	1	1
9	M13	24	S	A	3	0	.
9	M13	24	S	B	9	1	2
9	M13	24	S	C	3	0	.
9	M13	24	S	D	8	2	1.5
9	M13	24	S	E	7	2	2
9	M13	25	O	A	1	1	1
9	M13	25	O	B	7	0	.
9	M13	25	O	C	1	0	.
9	M13	25	S	A	5	0	.
9	M13	25	S	C	5	1	2
9	M13	25	S	E	8	0	.
9	M13	26	O	B	5	0	.
9	M13	26	O	C	5	1	1
9	M13	26	O	E	4	2	1.5
9	M13	26	S	A	6	1	1
9	M13	28	O	A	3	0	.
9	M13	28	S	A	2	0	.
9	M13	29	O	A	6	1	2
9	M13	29	O	B	4	0	.
9	M13	29	O	D	5	0	.
9	M13	29	O	E	6	0	.
9	M13	30	O	B	9	0	.
9	M13	30	O	C	6	4	1
9	M13	30	O	D	4	1	2
9	M13	30	O	E	8	0	.
9	M13	30	S	A	4	0	.
9	M13	30	S	B	5	1	1
9	M13	30	S	C	4	0	.
9	M13	30	S	D	4	0	.
9	M13	30	S	E	5	0	.
9	M13	31	O	A	3	0	.
9	M13	31	O	C	6	4	1.75
9	M13	31	O	D	1	1	1
9	M13	31	O	E	1	0	.
9	M13	31	S	B	2	0	.
9	M13	31	S	C	3	1	1
9	M13	31	S	D	4	1	1
9	M13	32	O	A	5	1	1
9	M13	32	O	B	2	0	.
9	M13	32	O	D	4	4	1.25
9	M13	32	S	B	3	2	1
9	M13	32	S	C	10	0	.
9	M13	33	O	A	1	0	.
9	M13	33	O	B	4	0	.
9	M13	33	O	C	4	2	1
9	M13	33	O	D	2	0	.
9	M13	33	O	E	5	1	1
9	M13	33	S	A	6	1	1
9	M13	33	S	C	7	3	1
9	M13	33	S	D	3	1	1

## Sheet: Pollen Viability
pop	fam	breed	block	mviable
DP	1	O	A	0.8074
DP	1	O	C	0.91276
DP	1	O	D	0.93034
DP	1	S	A	0.67402
DP	1	S	B	0.82746
DP	1	S	E	0.75154
DP	3	S	B	0.95576
DP	5	O	B	0.83879
DP	5	O	C	0.96249
DP	5	O	D	0.91224
DP	5	S	A	0.69114
DP	7	O	B	0.96054
DP	7	O	D	0.97323
DP	7	S	A	0.67608
DP	7	S	B	0.87074
DP	7	S	C	0.94449
DP	7	S	D	0.88706
DP	7	S	E	0.97066
DP	8	O	A	0.97659
DP	8	O	C	0.81773
DP	8	O	D	0.91647
DP	8	O	E	0.96098
DP	8	S	A	0.84081
DP	8	S	B	0.71596
DP	8	S	C	0.32932
DP	10	O	C	0.96883
DP	12	S	D	0.40835
DP	14	O	A	0.97223
DP	14	O	B	0.97566
DP	14	O	C	0.94463
DP	14	O	D	0.94884
DP	14	O	E	0.92482
DP	14	S	A	0.39993
DP	14	S	B	0.3822
DP	14	S	D	0.61409
DP	14	S	E	0.63654
DP	17	O	A	0.76461
DP	19	S	A	0.69351
DP	20	O	B	0.97275
DP	20	O	E	0.93358
DP	20	S	A	0.87559
DP	20	S	B	0.73857
DP	20	S	C	1
DP	20	S	D	0.95081
DP	21	O	A	0.66379
DP	21	O	B	0.63254
DP	21	O	C	0.61463
DP	21	O	D	0.76438
DP	21	O	E	0.77833
DP	21	S	A	0.87301
DP	21	S	B	0.85151
DP	21	S	C	0.91289
DP	21	S	E	0.62657
DP	23	O	B	0.99557
DP	23	O	C	0.96671
DP	23	O	D	0.84257
DP	23	O	E	0.96788
DP	23	S	C	0.84223
DP	24	S	D	0.74518
DP	25	O	A	0.75129
DP	25	O	B	0.84996
DP	25	O	C	0.93211
DP	25	O	D	0.87691
DP	25	O	E	0.93481
DP	30	O	A	0.85222
DP	30	O	B	0.94516
DP	30	O	C	0.53802
DP	30	S	A	0.93239
DP	30	S	C	0.77213
DP	30	S	E	0.61512
DP	31	O	B	0.96301
DP	31	O	C	0.88327
DP	31	O	D	0.95196
DP	31	O	E	0.94386
DP	31	S	A	0.91163
DP	31	S	C	0.97513
DP	31	S	D	0.68586
DP	32	O	A	0.95294
DP	32	O	D	0.93169
DP	32	S	A	0.89829
DP	32	S	B	0.91676
DP	32	S	D	0.9611
DP	33	O	A	0.90191
DP	33	O	B	0.91904
DP	33	O	C	0.96204
DP	33	O	D	0.82632
DP	33	O	E	0.88784
DP	36	O	A	0.86162
DP	37	O	B	0.97346
DP	37	S	C	0.01389
DP	38	O	B	0.9375
DP	38	O	C	0.96151
DP	38	O	D	0.70919
DP	38	O	E	0.42231
DP	38	S	A	0.81491
DP	38	S	D	0.93679
DP	39	O	A	0.96625
DP	39	O	B	0.95653
DP	39	O	D	0.97918
DP	39	O	E	0.92928
DP	39	S	B	0.91449
DP	39	S	C	0.91072
DP	40	O	A	0.97452
DP	40	O	B	0.947
DP	40	O	D	0.95882
DP	40	O	E	0.8952
DP	40	S	B	0.6479
DP	41	S	A	0.74197
DP	41	S	C	0.69954
DP	46	O	B	0.84254
DP	46	O	C	0.88448
DP	46	O	D	0.807
DP	46	S	A	0.91872
DP	46	S	B	0.89481
DP	46	S	C	0.7106
DP	46	S	E	0.86385
M13	1	O	C	0.5935
M13	1	S	E	0.00475
M13	2	O	A	0.90825
M13	2	S	A	0.84835
M13	2	S	B	0.39144
M13	2	S	C	0.63031
M13	2	S	E	0.55269
M13	3	O	B	0.9429
M13	3	O	C	0.94704
M13	3	O	D	0.98398
M13	3	S	A	0.78878
M13	3	S	B	0.23752
M13	3	S	C	0.77951
M13	3	S	D	0.77869
M13	3	S	E	0.6704
M13	4	O	A	0.90307
M13	4	O	B	0.54053
M13	4	O	C	0.61909
M13	4	O	D	0.90765
M13	4	O	E	0.81579
M13	4	S	A	0.77532
M13	4	S	B	0.42382
M13	4	S	C	0.34695
M13	4	S	D	.
M13	4	S	E	0.22927
M13	5	O	C	0.9661
M13	5	O	D	0.93501
M13	5	O	E	0.95
M13	5	S	A	0.83619
M13	5	S	C	.
M13	6	O	C	0.8592
M13	6	O	D	0.47215
M13	6	O	E	0.72301
M13	6	S	A	0.89774
M13	6	S	B	0.79056
M13	7	O	A	0.92654
M13	7	O	B	0.93613
M13	7	O	C	0.93947
M13	7	O	D	0.94984
M13	7	O	E	0.91933
M13	7	S	A	0.85028
M13	7	S	B	0.66307
M13	8	O	A	0.96474
M13	8	S	A	0.63106
M13	9	O	A	0.91593
M13	9	O	B	0.95951
M13	9	O	C	0.96694
M13	9	O	D	0.93108
M13	9	S	B	0.98335
M13	9	S	C	0.92478
M13	10	O	B	0.78529
M13	10	O	C	0.98351
M13	10	O	D	0.79782
M13	10	O	E	0.70595
M13	10	S	A	0.67258
M13	10	S	D	0.61479
M13	10	S	E	0.84819
M13	11	O	B	0.68809
M13	11	S	A	0.35492
M13	11	S	C	0.38974
M13	11	S	E	0.37118
M13	12	O	A	0.84618
M13	12	O	B	0.88495
M13	12	O	C	0.90237
M13	12	O	D	0.99066
M13	12	S	A	0.90023
M13	12	S	B	0.90606
M13	12	S	C	0.88394
M13	12	S	D	0.93643
M13	12	S	E	0.90508
M13	13	O	A	0.95271
M13	13	O	B	0.94246
M13	13	O	C	0.89711
M13	13	O	D	0.92677
M13	13	O	E	0.93337
M13	13	S	A	0.82114
M13	13	S	B	0.59662
M13	15	O	A	0.94157
M13	15	O	B	0.93984
M13	15	O	C	0.95275
M13	15	O	D	0.98072
M13	15	O	E	0.98505
M13	15	S	A	0.75864
M13	15	S	B	0.94311
M13	15	S	C	0.74194
M13	15	S	D	0.68379
M13	15	S	E	0.98119
M13	16	O	B	0.88841
M13	16	O	C	0.93703
M13	16	O	D	0.92896
M13	16	O	E	0.91396
M13	16	S	A	0.93098
M13	16	S	B	0.69681
M13	16	S	C	0.87585
M13	16	S	D	0.79765
M13	17	O	A	0.48203
M13	17	O	B	0.6519
M13	17	O	C	0.48027
M13	17	O	D	0.88966
M13	17	O	E	0.74056
M13	17	S	A	.
M13	18	O	A	0.96159
M13	18	O	C	0.9097
M13	18	O	D	0.95888
M13	18	O	E	0.66484
M13	18	S	A	0.61514
M13	18	S	E	0.80933
M13	19	O	A	0.90105
M13	19	O	B	0.97586
M13	19	O	C	0.95529
M13	19	O	D	0.92093
M13	19	O	E	0.76912
M13	19	S	A	0.45363
M13	19	S	B	0.87858
M13	19	S	C	0.9198
M13	19	S	D	0.59828
M13	19	S	E	0.85194
M13	21	O	A	0.97131
M13	21	O	B	0.80144
M13	21	O	C	0.97371
M13	21	O	D	0.92393
M13	21	O	E	0.89421
M13	21	S	B	0.7366
M13	21	S	E	0.975
M13	22	O	B	0.73822
M13	22	O	C	0.30711
M13	22	O	D	0.45294
M13	22	S	A	0.5206
M13	22	S	B	0.23897
M13	22	S	C	0.78134
M13	22	S	D	0.44678
M13	24	O	A	0.45113
M13	24	O	B	0.60331
M13	24	O	C	0.97327
M13	24	O	D	0.92815
M13	24	O	E	0.4837
M13	24	S	A	0.13709
M13	24	S	B	0.69371
M13	24	S	C	0.45358
M13	24	S	D	0.19812
M13	24	S	E	0.50132
M13	25	O	A	0.9568
M13	25	O	B	0.93972
M13	25	O	C	0.8802
M13	25	O	D	0.94217
M13	25	S	A	0.64799
M13	25	S	B	0.89121
M13	25	S	E	0.94445
M13	26	O	B	0.94935
M13	26	O	C	0.84844
M13	26	O	D	0.9263
M13	26	O	E	0.94038
M13	26	S	A	0.86381
M13	28	O	A	0.87015
M13	28	S	A	0.67132
M13	29	O	A	0.92369
M13	29	O	C	0.9786
M13	29	O	D	0.9513
M13	29	O	E	0.95779
M13	30	O	A	0.95827
M13	30	O	B	0.88881
M13	30	O	C	0.89568
M13	30	O	D	0.94349
M13	30	O	E	0.91353
M13	30	S	A	0.69945
M13	30	S	B	0.93518
M13	30	S	C	0.93364
M13	30	S	D	0.6271
M13	30	S	E	0.5388
M13	31	O	A	0.97873
M13	31	O	C	0.96294
M13	31	O	D	0.93545
M13	31	O	E	0.9312
M13	31	S	B	0.3931
M13	31	S	C	0.93193
M13	31	S	D	0.8207
M13	32	O	A	0.92548
M13	32	O	D	0.84426
M13	32	S	A	0.88542
M13	32	S	B	0.01379
M13	32	S	C	0.02455
M13	33	O	A	0.42902
M13	33	O	B	0.74581
M13	33	O	C	0.69062
M13	33	O	D	0.38972
M13	33	O	E	0.49791
M13	33	S	A	0.00248
M13	33	S	B	0.11892
M13	33	S	C	0.11569
M13	33	S	D	0.2344
M13	33	S	E	0.71573
